# Supplementary material for: Crystal structure of catena-poly[[[di­chlorido­copper(II)]-{μ-tert-butyl N-methyl-N-[4-(6-{[4-(pyridin-2-yl-κN)-1H-1,2,3-triazol-1-yl-κN 3]meth­yl}-1,3-benzo­thia­zol-2-yl)phen­yl]carbamato}] aceto­nitrile monosolvate]
Source: Acta Crystallogr E Crystallogr Commun. 2018 Jan 12;74(Pt 2):158–62. doi: 10.1107/S2056989018000488 (PMC5956327; doi:10.1107/S2056989018000488)
Supplement: Supplementary file 1 [file e-74-00158-sup1.cif]

##############################################################################
#                                                                            #
# This CIF contains the data in a paper accepted for publication in          #
# Acta Crystallographica Section E. It conforms to the requirements of       #
# Notes for Authors for Acta Crystallographica Section E, and has been       #
# peer reviewed under the auspices of the IUCr Commission on Journals.       #
#                                                                            #
# Full details of the Crystallographic Information File format               #
# are given in the paper "The Crystallographic Information File (CIF):       #
# a New Standard Archive File for Crystallography" by S. R. Hall, F. H.      #
# Allen and I. D. Brown [Acta Cryst. (1991), A47, 655-685].                  #
#                                                                            #
# The current version of the core CIF dictionary is obtainable from          #
# ftp://ftp.iucr.org/pub/cif_core.dic.                                       #
#                                                                            #
# Software is freely available for graphical display of the structure(s)     #
# in this CIF. For information consult the CIF software page                 #
# http://www.iucr.org/resources/cif/software.                                #
#                                                                            #
# This file may be used for bona fide research purposes within the           #
# scientific community so long as proper attribution is given to the journal # 
# article from which it was obtained.                                        #
#                                                                            #
##############################################################################
data_I
_database_code_depnum_ccdc_archive 'CCDC 1815501'
_audit_creation_method     CRYSTALS_ver_14.61_build_6236
_chemical_name_systematic
;\
<i>catena</i>-Poly[[[dichloridocopper(II)]-\
{\m-<i>tert</i>-butyl
<i>N</i>-methyl-<i>N</i>-[4-(6-{[4-(pyridin-2-yl-\k<i>N</i>)-\
1<i>H</i>-1,2,3-triazol-1-yl-\k<i>N</i>^3^]methyl}-1,3-benzothiazol-2-\
yl)phenyl]carbamato}] acetonitrile monosolvate]
;
_chemical_formula_moiety     'C27 H26 Cl2 Cu N6 O2 S, C H3 C N'
_chemical_formula_sum     'C29 H29 Cl2 Cu N7 O2 S'
_chemical_formula_iupac     '[Cu Cl2 (C27 H26 N6 O2 S)], C H3 C N'
_chemical_formula_weight     674.11
_chemical_melting_point     ?
_symmetry_cell_setting     triclinic
_symmetry_space_group_name_H-M     'P -1'
_symmetry_space_group_name_Hall     '-P 1'
loop_
    _symmetry_equiv_pos_as_xyz
    'x,y,z'
    '-x,-y,-z'
_cell_length_a     8.6374(7)
_cell_length_b     13.1553(10)
_cell_length_c     14.2243(11)
_cell_angle_alpha     73.755(3)
_cell_angle_beta     73.863(3)
_cell_angle_gamma     84.226(3)
_cell_volume     1490.1(2)
_cell_formula_units_Z     2
_cell_measurement_reflns_used     7700
_cell_measurement_theta_min     2
_cell_measurement_theta_max     25
_cell_measurement_temperature     100
_exptl_crystal_description     'plate'
_exptl_crystal_colour     'pale green'
_exptl_crystal_size_max     0.120
_exptl_crystal_size_mid     0.090
_exptl_crystal_size_min     0.020
_exptl_crystal_density_diffrn     1.502
_exptl_crystal_density_meas     ?
_exptl_crystal_density_method     'not measured'
_exptl_crystal_F_000     694
_exptl_absorpt_coefficient_mu     1.023
_exptl_absorpt_correction_type     multi-scan
_exptl_absorpt_process_details
;
(SADABS; Bruker, 2006)
;
_exptl_absorpt_correction_T_min     0.91
_exptl_absorpt_correction_T_max     0.98
_exptl_special_details
;
The crystal was placed in the cold stream of an Oxford Cryosystems open-flow
nitrogen cryostat (Cosier & Glazer, 1986) with a nominal stability of 0.1 K.
Cosier, J. & Glazer, A.M., 1986. J. Appl. Cryst. 105-107.
;
_diffrn_ambient_temperature     100
_diffrn_radiation_type     'Mo K\a'
_diffrn_radiation_wavelength     0.71073
_diffrn_radiation_monochromator     'graphite'
_diffrn_measurement_device_type     'Bruker Kappa APEXII'
_diffrn_measurement_device     'Area'
_diffrn_measurement_method     '\f & \w scans'
_diffrn_reflns_number     26982
_diffrn_reflns_av_R_equivalents     0.053
_diffrn_reflns_theta_min     1.545
_diffrn_reflns_theta_max     25.398
_diffrn_reflns_theta_full     25.398
_diffrn_measured_fraction_theta_max     0.996
_diffrn_measured_fraction_theta_full     0.996
_diffrn_reflns_limit_h_min     -10
_diffrn_reflns_limit_h_max     8
_diffrn_reflns_limit_k_min     -15
_diffrn_reflns_limit_k_max     15
_diffrn_reflns_limit_l_min     -17
_diffrn_reflns_limit_l_max     17
_diffrn_standards_number     0
_diffrn_standards_interval_count     .
_diffrn_standards_interval_time     .
_diffrn_standards_decay_%     ?
_refine_special_details     ?
_reflns_number_total     5475
_reflns_number_gt     4358
_reflns_threshold_expression     I>2.0\s(I)
_refine_ls_structure_factor_coef     F
_refine_ls_matrix_type     full
_refine_ls_R_factor_all     0.0545
_refine_ls_R_factor_gt     0.0367
_refine_ls_wR_factor_all     0.0554
_refine_ls_wR_factor_gt     0.0372
_refine_ls_wR_factor_ref     0.0357
_refine_ls_goodness_of_fit_ref     1.0516
_refine_ls_number_reflns     4062
_refine_ls_number_parameters     379
_refine_ls_number_restraints     0
_refine_ls_hydrogen_treatment     constr
_refine_ls_weighting_scheme     calc
_refine_ls_weighting_details
;
Method, part 1, Chebychev polynomial, (Watkin, 1994; Prince,
1982)
[weight] = 1.0/[A~0~*T~0~(x)+A~1~*T~1~(x) ... +A~n-1~]*T~n-1~(x)]
where A~i~ are the Chebychev coefficients listed below and x= Fcalc/Fmax
Method = Robust Weighting (Prince, 1982)
W = [weight] * [1-(deltaF/6*sigmaF)^2^]^2^
A~i~ are:
0.270 0.160 0.128
;
_atom_sites_solution_hydrogens     difmap
_atom_sites_solution_primary     other
_atom_sites_solution_secondary     difmap
_refine_ls_shift/su_max     0.0005873
_refine_ls_shift/su_mean     0.0000342
_refine_diff_density_max     0.45
_refine_diff_density_min     -0.36
_refine_ls_extinction_method     'None'
loop_
    _atom_type_symbol
    _atom_type_scat_Cromer_Mann_a1
    _atom_type_scat_Cromer_Mann_a2
    _atom_type_scat_Cromer_Mann_a3
    _atom_type_scat_Cromer_Mann_a4
    _atom_type_scat_Cromer_Mann_b1
    _atom_type_scat_Cromer_Mann_b2
    _atom_type_scat_Cromer_Mann_b3
    _atom_type_scat_Cromer_Mann_b4
    _atom_type_scat_Cromer_Mann_c
    _atom_type_scat_dispersion_real
    _atom_type_scat_dispersion_imag
    _atom_type_scat_source
    C 2.3100 1.0200 1.5886 0.8650 20.8439 10.2075 0.5687 51.6512 0.2156 0.0033
                                                                          0.0016
                                'International Tables Vol C 4.2.6.8 and 6.1.1.4'
    H 0.4930 0.3229 0.1402 0.0408 10.5109 26.1257 3.1424 57.7998 0.0030 0.0000
                                                                          0.0000
                                'International Tables Vol C 4.2.6.8 and 6.1.1.4'
    N 12.2126 3.1322 2.0125 1.1663 0.0057 9.8933 28.9975 0.5826 -11.5290 0.0061
                                                                          0.0033
                                'International Tables Vol C 4.2.6.8 and 6.1.1.4'
    O 3.0485 2.2868 1.5463 0.8670 13.2771 5.7011 0.3239 32.9089 0.2508 0.0106
                                                                          0.0060
                                'International Tables Vol C 4.2.6.8 and 6.1.1.4'
    Cl 11.4604 7.1964 6.2556 1.6455 0.0104 1.1662 18.5194 47.7784 -9.5574 0.1484
                                                                          0.1585
                                'International Tables Vol C 4.2.6.8 and 6.1.1.4'
    Cu 13.3380 7.1676 5.6158 1.6735 3.5828 0.2470 11.3966 64.8126 1.1910 0.3201
                                                                          1.2651
                                'International Tables Vol C 4.2.6.8 and 6.1.1.4'
    S 6.9053 5.2034 1.4379 1.5863 1.4679 22.2151 0.2536 56.1720 0.8669 0.1246
                                                                          0.1234
                                'International Tables Vol C 4.2.6.8 and 6.1.1.4'
_computing_data_collection
;
APEX2 (Bruker, 2006)
;
_computing_cell_refinement
;
SAINT (Bruker, 2006)
;
_computing_data_reduction
;
SAINT (Bruker, 2006)
;
_computing_structure_solution
;
SUPERFLIP (Palatinus & Chapuis, 2007)
;
_computing_structure_refinement
;
CRYSTALS (Betteridge <i>et al.</i>,  2003)
;
_computing_molecular_graphics
;
Mercury (Macrae <i>et al.</i>,  2008)
;
_computing_publication_material
;
CRYSTALS (Betteridge <i>et al.</i>,  2003) and PLATON (Spek,
2009)
;
loop_
    _atom_site_type_symbol
    _atom_site_label
    _atom_site_fract_x
    _atom_site_fract_y
    _atom_site_fract_z
    _atom_site_U_iso_or_equiv
    _atom_site_adp_type
    _atom_site_occupancy
    _atom_site_disorder_assembly
    _atom_site_disorder_group
    S S1 0.49721(8) -0.10533(5) 0.91493(5) 0.0178 Uani 1.0000 . .
    Cu Cu1 -0.26343(4) -0.55390(3) 1.17008(3) 0.0153 Uani 1.0000 . .
    Cl Cl1 -0.43826(8) -0.62080(6) 1.11470(6) 0.0283 Uani 1.0000 . .
    C C2 0.4057(3) 0.0195(2) 0.8788(2) 0.0166 Uani 1.0000 . .
    Cl Cl2 -0.45219(8) -0.45258(6) 1.24664(5) 0.0241 Uani 1.0000 . .
    N N3 0.2719(3) 0.03835(18) 0.94172(17) 0.0182 Uani 1.0000 . .
    C C4 0.0978(3) -0.0538(2) 1.1089(2) 0.0198 Uani 1.0000 . .
    C C5 0.0743(3) -0.1456(2) 1.1862(2) 0.0184 Uani 1.0000 . .
    C C6 0.1821(3) -0.2326(2) 1.18434(19) 0.0154 Uani 1.0000 . .
    C C7 0.3190(3) -0.2270(2) 1.1035(2) 0.0168 Uani 1.0000 . .
    C C8 0.3417(3) -0.1348(2) 1.0253(2) 0.0157 Uani 1.0000 . .
    C C9 0.2337(3) -0.0477(2) 1.0261(2) 0.0164 Uani 1.0000 . .
    C C10 0.4785(3) 0.0928(2) 0.7807(2) 0.0167 Uani 1.0000 . .
    C C11 0.6322(3) 0.0724(2) 0.7241(2) 0.0196 Uani 1.0000 . .
    C C12 0.6982(3) 0.1394(2) 0.6295(2) 0.0218 Uani 1.0000 . .
    C C13 0.6083(3) 0.2264(2) 0.5891(2) 0.0205 Uani 1.0000 . .
    C C14 0.4567(4) 0.2492(2) 0.6463(2) 0.0226 Uani 1.0000 . .
    C C15 0.3921(3) 0.1834(2) 0.7420(2) 0.0197 Uani 1.0000 . .
    C C16 0.1480(3) -0.3355(2) 1.2670(2) 0.0176 Uani 1.0000 . .
    N N17 0.0898(3) -0.41369(17) 1.22896(16) 0.0142 Uani 1.0000 . .
    N N18 -0.0676(3) -0.41805(17) 1.23796(16) 0.0156 Uani 1.0000 . .
    N N19 -0.0798(2) -0.48723(16) 1.18938(17) 0.0149 Uani 1.0000 . .
    C C20 0.0688(3) -0.5257(2) 1.14907(19) 0.0143 Uani 1.0000 . .
    C C21 0.1801(3) -0.4783(2) 1.17465(19) 0.0165 Uani 1.0000 . .
    C C22 0.0753(3) -0.6034(2) 1.09231(19) 0.0153 Uani 1.0000 . .
    C C23 0.2169(3) -0.6451(2) 1.0407(2) 0.0177 Uani 1.0000 . .
    C C24 0.2065(3) -0.7194(2) 0.9903(2) 0.0206 Uani 1.0000 . .
    C C25 0.0551(3) -0.7488(2) 0.9927(2) 0.0191 Uani 1.0000 . .
    C C26 -0.0798(3) -0.7017(2) 1.0431(2) 0.0171 Uani 1.0000 . .
    N N27 -0.0723(3) -0.63013(17) 1.09261(16) 0.0145 Uani 1.0000 . .
    N N28 0.6716(3) 0.29292(18) 0.48943(17) 0.0230 Uani 1.0000 . .
    C C29 0.6889(4) 0.4067(2) 0.4767(2) 0.0320 Uani 1.0000 . .
    C C30 0.7287(4) 0.2548(2) 0.4066(2) 0.0228 Uani 1.0000 . .
    O O31 0.7877(3) 0.30981(16) 0.32214(15) 0.0289 Uani 1.0000 . .
    O O32 0.7071(3) 0.15044(16) 0.43036(15) 0.0304 Uani 1.0000 . .
    C C33 0.7874(4) 0.0873(2) 0.3586(2) 0.0286 Uani 1.0000 . .
    C C34 0.7093(4) 0.1108(3) 0.2724(2) 0.0303 Uani 1.0000 . .
    C C35 0.9671(4) 0.1073(3) 0.3221(3) 0.0478 Uani 1.0000 . .
    C C36 0.7533(6) -0.0256(3) 0.4247(3) 0.0546 Uani 1.0000 . .
    C C37 0.3253(6) 0.2890(4) 0.3651(4) 0.0763 Uani 1.0000 . .
    C C38 0.1812(5) 0.2908(3) 0.4432(3) 0.0502 Uani 1.0000 . .
    N N39 0.0648(6) 0.2875(4) 0.5048(4) 0.0862 Uani 1.0000 . .
    H H41 0.0246 0.0045 1.1119 0.0245 Uiso 1.0000 . .
    H H51 -0.0172 -0.1504 1.2437 0.0226 Uiso 1.0000 . .
    H H71 0.3946 -0.2857 1.1026 0.0214 Uiso 1.0000 . .
    H H111 0.6940 0.0122 0.7511 0.0246 Uiso 1.0000 . .
    H H121 0.8046 0.1270 0.5925 0.0270 Uiso 1.0000 . .
    H H141 0.3970 0.3095 0.6193 0.0274 Uiso 1.0000 . .
    H H151 0.2892 0.2001 0.7807 0.0247 Uiso 1.0000 . .
    H H161 0.2462 -0.3640 1.2865 0.0221 Uiso 1.0000 . .
    H H162 0.0655 -0.3234 1.3253 0.0219 Uiso 1.0000 . .
    H H211 0.2925 -0.4869 1.1601 0.0196 Uiso 1.0000 . .
    H H231 0.3174 -0.6224 1.0400 0.0224 Uiso 1.0000 . .
    H H241 0.2997 -0.7503 0.9546 0.0264 Uiso 1.0000 . .
    H H251 0.0439 -0.7998 0.9599 0.0235 Uiso 1.0000 . .
    H H261 -0.1829 -0.7191 1.0427 0.0217 Uiso 1.0000 . .
    H H291 0.6493 0.4483 0.4217 0.0499 Uiso 1.0000 . .
    H H292 0.6300 0.4275 0.5370 0.0497 Uiso 1.0000 . .
    H H293 0.8010 0.4230 0.4655 0.0508 Uiso 1.0000 . .
    H H341 0.7619 0.0674 0.2266 0.0456 Uiso 1.0000 . .
    H H342 0.5970 0.0936 0.2989 0.0468 Uiso 1.0000 . .
    H H343 0.7196 0.1844 0.2362 0.0455 Uiso 1.0000 . .
    H H351 1.0195 0.0571 0.2860 0.0706 Uiso 1.0000 . .
    H H352 1.0120 0.0978 0.3794 0.0711 Uiso 1.0000 . .
    H H353 0.9903 0.1784 0.2784 0.0709 Uiso 1.0000 . .
    H H361 0.7925 -0.0372 0.4838 0.0841 Uiso 1.0000 . .
    H H362 0.8064 -0.0739 0.3855 0.0839 Uiso 1.0000 . .
    H H363 0.6376 -0.0356 0.4445 0.0840 Uiso 1.0000 . .
    H H371 0.3941 0.2312 0.3908 0.1152 Uiso 1.0000 . .
    H H372 0.3774 0.3554 0.3457 0.1152 Uiso 1.0000 . .
    H H373 0.2956 0.2769 0.3077 0.1154 Uiso 1.0000 . .
loop_
    _atom_site_aniso_label
    _atom_site_aniso_U_11
    _atom_site_aniso_U_22
    _atom_site_aniso_U_33
    _atom_site_aniso_U_12
    _atom_site_aniso_U_13
    _atom_site_aniso_U_23
    S1 0.0155(3) 0.0172(3) 0.0189(3) 0.0004(2) -0.0021(3) -0.0046(3)
    Cu1 0.01124(16) 0.01627(17) 0.02098(18) -0.00100(12) -0.00448(12)
                                                                    -0.00854(13)
    Cl1 0.0169(3) 0.0348(4) 0.0440(4) 0.0014(3) -0.0124(3) -0.0236(3)
    C2 0.0181(13) 0.0180(13) 0.0193(13) -0.0008(10) -0.0095(11) -0.0091(11)
    Cl2 0.0161(3) 0.0283(4) 0.0327(4) 0.0033(3) -0.0062(3) -0.0174(3)
    N3 0.0194(11) 0.0178(11) 0.0196(12) 0.0015(9) -0.0055(9) -0.0086(10)
    C4 0.0200(13) 0.0200(14) 0.0228(14) 0.0015(11) -0.0054(11) -0.0121(12)
    C5 0.0191(13) 0.0198(14) 0.0191(13) -0.0021(10) -0.0042(11) -0.0098(11)
    C6 0.0170(12) 0.0169(13) 0.0166(13) -0.0047(10) -0.0069(10) -0.0073(11)
    C7 0.0160(12) 0.0177(13) 0.0206(14) -0.0011(10) -0.0064(11) -0.0094(11)
    C8 0.0130(12) 0.0187(13) 0.0191(13) -0.0032(10) -0.0049(10) -0.0090(11)
    C9 0.0169(12) 0.0175(13) 0.0187(13) -0.0023(10) -0.0063(10) -0.0087(11)
    C10 0.0201(13) 0.0158(13) 0.0184(13) -0.0029(10) -0.0073(11) -0.0077(11)
    C11 0.0207(13) 0.0217(14) 0.0188(14) 0.0003(11) -0.0075(11) -0.0071(11)
    C12 0.0218(14) 0.0259(15) 0.0192(14) -0.0016(11) -0.0054(11) -0.0082(12)
    C13 0.0286(15) 0.0157(13) 0.0188(14) -0.0040(11) -0.0058(11) -0.0064(11)
    C14 0.0311(15) 0.0185(14) 0.0210(14) 0.0044(12) -0.0105(12) -0.0081(12)
    C15 0.0224(14) 0.0198(14) 0.0192(14) 0.0009(11) -0.0042(11) -0.0106(11)
    C16 0.0187(13) 0.0189(13) 0.0182(13) -0.0012(10) -0.0053(11) -0.0088(11)
    N17 0.0147(10) 0.0149(11) 0.0140(11) -0.0031(8) -0.0031(8) -0.0050(9)
    N18 0.0148(10) 0.0149(11) 0.0172(11) -0.0030(8) -0.0029(9) -0.0046(9)
    N19 0.0137(10) 0.0113(10) 0.0194(11) -0.0010(8) -0.0043(9) -0.0031(9)
    C20 0.0131(12) 0.0139(12) 0.0147(12) -0.0010(10) -0.0024(10) -0.0029(10)
    C21 0.0166(12) 0.0180(13) 0.0161(13) -0.0004(10) -0.0037(10) -0.0072(11)
    C22 0.0163(12) 0.0146(13) 0.0159(13) -0.0012(10) -0.0074(10) -0.0019(10)
    C23 0.0154(12) 0.0202(13) 0.0205(14) 0.0019(10) -0.0069(11) -0.0087(11)
    C24 0.0219(14) 0.0192(14) 0.0215(14) 0.0025(11) -0.0064(11) -0.0068(11)
    C25 0.0266(14) 0.0140(13) 0.0187(14) 0.0005(11) -0.0074(11) -0.0062(11)
    C26 0.0202(13) 0.0152(12) 0.0176(13) -0.0030(10) -0.0069(11) -0.0044(11)
    N27 0.0169(11) 0.0148(11) 0.0125(11) -0.0016(9) -0.0057(9) -0.0025(9)
    N28 0.0349(14) 0.0170(12) 0.0162(12) -0.0019(10) -0.0036(10) -0.0052(10)
    C29 0.053(2) 0.0167(14) 0.0221(15) -0.0005(14) -0.0055(14) -0.0035(12)
    C30 0.0293(15) 0.0183(14) 0.0213(15) -0.0010(12) -0.0069(12) -0.0057(12)
    O31 0.0433(13) 0.0218(11) 0.0165(10) -0.0017(9) -0.0011(9) -0.0033(9)
    O32 0.0522(14) 0.0183(10) 0.0181(10) -0.0036(9) -0.0013(9) -0.0078(8)
    C33 0.0434(18) 0.0222(15) 0.0241(16) 0.0037(13) -0.0105(14) -0.0125(13)
    C34 0.0380(17) 0.0315(17) 0.0265(16) -0.0045(14) -0.0108(14) -0.0125(13)
    C35 0.040(2) 0.054(2) 0.068(3) 0.0172(17) -0.0253(19) -0.042(2)
    C36 0.110(4) 0.0202(17) 0.037(2) 0.0028(19) -0.023(2) -0.0102(15)
    C37 0.051(3) 0.056(3) 0.084(4) -0.005(2) 0.021(2) 0.004(3)
    C38 0.038(2) 0.058(3) 0.049(2) 0.0078(18) -0.0059(19) -0.015(2)
    N39 0.073(3) 0.099(4) 0.072(3) 0.013(3) 0.005(2) -0.029(3)
loop_
    _geom_bond_atom_site_label_1
    _geom_bond_atom_site_label_2
    _geom_bond_site_symmetry_1
    _geom_bond_site_symmetry_2
    _geom_bond_distance
    _geom_bond_publ_flag
    S1 C2 . . 1.754(3) no
    S1 C8 . . 1.736(3) no
    Cu1 O31 . 1_446 2.508(2) y
    Cu1 N19 . . 2.004(2) y
    Cu1 N27 . . 2.054(2) y
    Cu1 Cl1 . . 2.2344(7) y
    Cu1 Cl2 . . 2.2380(7) y
    C2 N3 . . 1.300(3) no
    C2 C10 . . 1.468(4) no
    N3 C9 . . 1.387(4) no
    C4 C5 . . 1.375(4) no
    C4 C9 . . 1.403(4) no
    C4 H41 . . 0.947 no
    C5 C6 . . 1.402(4) no
    C5 H51 . . 0.959 no
    C6 C7 . . 1.393(4) no
    C6 C16 . . 1.516(4) no
    C7 C8 . . 1.385(4) no
    C7 H71 . . 0.961 no
    C8 C9 . . 1.403(4) no
    C10 C11 . . 1.392(4) no
    C10 C15 . . 1.401(4) no
    C11 C12 . . 1.386(4) no
    C11 H111 . . 0.959 no
    C12 C13 . . 1.395(4) no
    C12 H121 . . 0.948 no
    C13 C14 . . 1.390(4) no
    C13 N28 . . 1.431(4) no
    C14 C15 . . 1.389(4) no
    C14 H141 . . 0.948 no
    C15 H151 . . 0.948 no
    C16 N17 . . 1.473(3) no
    C16 H161 . . 0.973 no
    C16 H162 . . 0.971 no
    N17 N18 . . 1.336(3) no
    N17 C21 . . 1.352(3) no
    N18 N19 . . 1.315(3) no
    N19 C20 . . 1.362(3) no
    C20 C21 . . 1.373(4) no
    C20 C22 . . 1.458(4) no
    C21 H211 . . 0.937 no
    C22 C23 . . 1.388(4) no
    C22 N27 . . 1.355(3) no
    C23 C24 . . 1.386(4) no
    C23 H231 . . 0.943 no
    C24 C25 . . 1.390(4) no
    C24 H241 . . 0.946 no
    C25 C26 . . 1.377(4) no
    C25 H251 . . 0.943 no
    C26 N27 . . 1.339(3) no
    C26 H261 . . 0.944 no
    N28 C29 . . 1.474(4) no
    N28 C30 . . 1.356(4) no
    C29 H291 . . 0.949 no
    C29 H292 . . 0.964 no
    C29 H293 . . 0.973 no
    C30 O31 . . 1.214(3) no
    C30 O32 . . 1.338(3) no
    O32 C33 . . 1.476(3) no
    C33 C34 . . 1.503(4) no
    C33 C35 . . 1.518(5) no
    C33 C36 . . 1.526(5) no
    C34 H341 . . 0.974 no
    C34 H342 . . 0.963 no
    C34 H343 . . 0.962 no
    C35 H351 . . 0.952 no
    C35 H352 . . 0.969 no
    C35 H353 . . 0.972 no
    C36 H361 . . 0.960 no
    C36 H362 . . 0.961 no
    C36 H363 . . 0.972 no
    C37 C38 . . 1.422(6) no
    C37 H371 . . 0.970 no
    C37 H372 . . 0.957 no
    C37 H373 . . 0.977 no
    C38 N39 . . 1.131(6) no
loop_
    _geom_angle_atom_site_label_1
    _geom_angle_atom_site_label_2
    _geom_angle_atom_site_label_3
    _geom_angle_site_symmetry_1
    _geom_angle_site_symmetry_2
    _geom_angle_site_symmetry_3
    _geom_angle
    _geom_angle_publ_flag
    C2 S1 C8 . . . 89.01(13) no
    O31 Cu1 Cl1 1_446 . . 107.68(6) no
    O31 Cu1 Cl2 1_446 . . 100.13(5) no
    Cl1 Cu1 Cl2 . . . 93.31(3) no
    O31 Cu1 N19 1_446 . . 80.21(8) no
    Cl1 Cu1 N19 . . . 168.01(7) y
    Cl2 Cu1 N19 . . . 94.14(6) no
    O31 Cu1 N27 1_446 . . 83.26(8) no
    Cl1 Cu1 N27 . . . 91.79(6) no
    Cl2 Cu1 N27 . . . 172.70(6) y
    N19 Cu1 N27 . . . 80.00(8) no
    S1 C2 N3 . . . 115.9(2) no
    S1 C2 C10 . . . 119.49(19) no
    N3 C2 C10 . . . 124.6(2) no
    C2 N3 C9 . . . 110.5(2) no
    C5 C4 C9 . . . 118.8(3) no
    C5 C4 H41 . . . 120.6 no
    C9 C4 H41 . . . 120.6 no
    C4 C5 C6 . . . 121.8(3) no
    C4 C5 H51 . . . 119.6 no
    C6 C5 H51 . . . 118.6 no
    C5 C6 C7 . . . 120.1(2) no
    C5 C6 C16 . . . 120.9(2) no
    C7 C6 C16 . . . 119.0(2) no
    C6 C7 C8 . . . 118.0(2) no
    C6 C7 H71 . . . 120.5 no
    C8 C7 H71 . . . 121.5 no
    S1 C8 C7 . . . 128.5(2) no
    S1 C8 C9 . . . 109.2(2) no
    C7 C8 C9 . . . 122.3(2) no
    C8 C9 C4 . . . 119.0(2) no
    C8 C9 N3 . . . 115.5(2) no
    C4 C9 N3 . . . 125.5(2) no
    C2 C10 C11 . . . 120.7(2) no
    C2 C10 C15 . . . 120.1(2) no
    C11 C10 C15 . . . 119.2(2) no
    C10 C11 C12 . . . 120.6(3) no
    C10 C11 H111 . . . 119.8 no
    C12 C11 H111 . . . 119.5 no
    C11 C12 C13 . . . 119.9(3) no
    C11 C12 H121 . . . 120.5 no
    C13 C12 H121 . . . 119.7 no
    C12 C13 C14 . . . 119.8(3) no
    C12 C13 N28 . . . 120.4(2) no
    C14 C13 N28 . . . 119.7(3) no
    C13 C14 C15 . . . 120.2(3) no
    C13 C14 H141 . . . 119.7 no
    C15 C14 H141 . . . 120.1 no
    C10 C15 C14 . . . 120.1(3) no
    C10 C15 H151 . . . 120.3 no
    C14 C15 H151 . . . 119.6 no
    C6 C16 N17 . . . 109.6(2) no
    C6 C16 H161 . . . 110.1 no
    N17 C16 H161 . . . 108.3 no
    C6 C16 H162 . . . 109.9 no
    N17 C16 H162 . . . 108.7 no
    H161 C16 H162 . . . 110.3 no
    C16 N17 N18 . . . 119.7(2) no
    C16 N17 C21 . . . 127.2(2) no
    N18 N17 C21 . . . 112.7(2) no
    N17 N18 N19 . . . 105.46(19) no
    N18 N19 Cu1 . . . 134.95(17) no
    N18 N19 C20 . . . 110.4(2) no
    Cu1 N19 C20 . . . 114.51(16) no
    N19 C20 C21 . . . 107.6(2) no
    N19 C20 C22 . . . 116.9(2) no
    C21 C20 C22 . . . 135.4(2) no
    C20 C21 N17 . . . 103.8(2) no
    C20 C21 H211 . . . 130.3 no
    N17 C21 H211 . . . 125.8 no
    C20 C22 C23 . . . 124.4(2) no
    C20 C22 N27 . . . 113.2(2) no
    C23 C22 N27 . . . 122.4(2) no
    C22 C23 C24 . . . 118.6(2) no
    C22 C23 H231 . . . 119.9 no
    C24 C23 H231 . . . 121.5 no
    C23 C24 C25 . . . 119.0(2) no
    C23 C24 H241 . . . 121.6 no
    C25 C24 H241 . . . 119.5 no
    C24 C25 C26 . . . 118.9(2) no
    C24 C25 H251 . . . 121.0 no
    C26 C25 H251 . . . 120.0 no
    C25 C26 N27 . . . 123.0(2) no
    C25 C26 H261 . . . 119.4 no
    N27 C26 H261 . . . 117.6 no
    C22 N27 C26 . . . 118.0(2) no
    C22 N27 Cu1 . . . 115.25(17) no
    C26 N27 Cu1 . . . 126.77(18) no
    C13 N28 C29 . . . 118.9(2) no
    C13 N28 C30 . . . 122.9(2) no
    C29 N28 C30 . . . 118.0(2) no
    N28 C29 H291 . . . 110.7 no
    N28 C29 H292 . . . 111.1 no
    H291 C29 H292 . . . 108.1 no
    N28 C29 H293 . . . 110.9 no
    H291 C29 H293 . . . 109.6 no
    H292 C29 H293 . . . 106.3 no
    N28 C30 O31 . . . 123.7(3) no
    N28 C30 O32 . . . 111.1(2) no
    O31 C30 O32 . . . 125.3(3) no
    Cu1 O31 C30 1_664 . . 146.2(2) no
    C30 O32 C33 . . . 121.0(2) no
    O32 C33 C34 . . . 109.9(3) no
    O32 C33 C35 . . . 110.4(2) no
    C34 C33 C35 . . . 112.3(3) no
    O32 C33 C36 . . . 101.8(2) no
    C34 C33 C36 . . . 110.6(3) no
    C35 C33 C36 . . . 111.4(3) no
    C33 C34 H341 . . . 109.0 no
    C33 C34 H342 . . . 109.2 no
    H341 C34 H342 . . . 109.1 no
    C33 C34 H343 . . . 110.2 no
    H341 C34 H343 . . . 109.5 no
    H342 C34 H343 . . . 109.8 no
    C33 C35 H351 . . . 109.2 no
    C33 C35 H352 . . . 110.3 no
    H351 C35 H352 . . . 107.5 no
    C33 C35 H353 . . . 112.0 no
    H351 C35 H353 . . . 109.2 no
    H352 C35 H353 . . . 108.5 no
    C33 C36 H361 . . . 110.0 no
    C33 C36 H362 . . . 108.5 no
    H361 C36 H362 . . . 110.0 no
    C33 C36 H363 . . . 108.6 no
    H361 C36 H363 . . . 110.1 no
    H362 C36 H363 . . . 109.6 no
    C38 C37 H371 . . . 108.2 no
    C38 C37 H372 . . . 109.3 no
    H371 C37 H372 . . . 110.9 no
    C38 C37 H373 . . . 107.7 no
    H371 C37 H373 . . . 109.9 no
    H372 C37 H373 . . . 110.6 no
    C37 C38 N39 . . . 176.6(5) no
loop_
    _geom_hbond_atom_site_label_D
    _geom_hbond_atom_site_label_H
    _geom_hbond_atom_site_label_A
    _geom_hbond_site_symmetry_A
    _geom_hbond_distance_DH
    _geom_hbond_distance_HA
    _geom_hbond_distance_DA
    _geom_hbond_angle_DHA
    _geom_hbond_publ_flag
    C16 H162 N39 2_557 0.97 2.52 3.451(6) 161 yes
    C16 H161 Cl2 1_655 0.97 2.72 3.606(3) 152 yes
    C21 H211 Cl1 1_655 0.94 2.81 3.633(3) 147 yes
    C23 H231 Cl1 1_655 0.94 2.62 3.494(3) 155 yes
    C26 H261 Cl1 . 0.94 2.55 3.154(3) 122 yes
    C29 H291 Cl2 1_664 0.95 2.80 3.741(3) 172 yes
    C25 H251 Cg 2_547 0.94 2.85 3.583(3) 135 yes
_iucr_refine_instructions_details
;
#
# Punched on 19/12/17 at 14:26:10
#
#LIST     12
BLOCK SCALE X'S  U'S
RIDE C   (   4,X'S) H   (  41,X'S)
RIDE C   (   5,X'S) H   (  51,X'S)
RIDE C   (   7,X'S) H   (  71,X'S)
RIDE C   (  11,X'S) H   ( 111,X'S)
RIDE C   (  12,X'S) H   ( 121,X'S)
RIDE C   (  14,X'S) H   ( 141,X'S)
RIDE C   (  15,X'S) H   ( 151,X'S)
RIDE C   (  16,X'S) H   ( 161,X'S) H   ( 162,X'S)
RIDE C   (  21,X'S) H   ( 211,X'S)
RIDE C   (  23,X'S) H   ( 231,X'S)
RIDE C   (  24,X'S) H   ( 241,X'S)
RIDE C   (  25,X'S) H   ( 251,X'S)
RIDE C   (  26,X'S) H   ( 261,X'S)
RIDE C   (  29,X'S) H   ( 291,X'S) H   ( 293,X'S) H   ( 292,X'S)
RIDE C   (  34,X'S) H   ( 341,X'S) H   ( 343,X'S) H   ( 342,X'S)
RIDE C   (  35,X'S) H   ( 351,X'S) H   ( 352,X'S) H   ( 353,X'S)
RIDE C   (  36,X'S) H   ( 362,X'S) H   ( 361,X'S) H   ( 363,X'S)
RIDE C   (  37,X'S) H   ( 372,X'S) H   ( 371,X'S) H   ( 373,X'S)
END
#
# Punched on 19/12/17 at 14:26:10
#
#LIST     16
NO
REM   HREST   START (DO NOT REMOVE THIS LINE)
REM   HREST   END (DO NOT REMOVE THIS LINE)
END
;
data_Global
_journal_date_recd_electronic     2017-12-23
_journal_date_accepted     2018-01-08
_journal_name_full     'Acta Crystallographica, Section E'
_journal_year     2018
_journal_volume     74
_journal_issue      2
_journal_page_first     158
_journal_page_last     162
_journal_paper_category     GO
_journal_paper_doi     10.1107/S2056989018000488
_journal_coeditor_code     SU5417
_publ_contact_author_name     'Emmanuel Gras'
_publ_contact_author_address
;
CNRS LCC,
Universite de Toulouse
205 route de Narbonne
F-31077 Toulouse
France
;
_publ_contact_author_email     'emmanuel.gras@lcc-toulouse.fr'
_publ_contact_author_fax     '+44 1865 000000'
_publ_contact_author_phone     '+33 561333156'
_publ_section_title
;\
Crystal structure of
<i>catena</i>-poly[[[dichloridocopper(II)]-{\m-<i>tert</i>-butyl
<i>N</i>-methyl-<i>N</i>-[4-(6-{[4-(pyridin-2-yl-\k<i>N</i>)-1<i>H</i>-1,2,3-\
triazol-1-yl-\k<i>N</i>^3^]methyl}-1,3-benzothiazol-2-yl)phenyl]carbamato}]
acetonitrile monosolvate]
;
loop_
    _publ_author_name
    _publ_author_address
    'Pocinho, Alexandre'
;
CNRS LCC
Universit\'e de Toulouse
205 route de Narbonne
F-31077 Toulouse
France
;
    'Duhayon, Carine'
;
CNRS LCC
Universit\'e de Toulouse
205 route de Narbonne
F-31077 Toulouse
France
;
    'Gras, Emmanuel'
;
CNRS LCC
Universit\'e de Toulouse
205 route de Narbonne
F-31077 Toulouse
France
;
    'Hureau, Christelle'
;
CNRS LCC,
Universit\'e de Toulouse
205 route de Narbonne,
F-31077 Toulouse,
France
;
_publ_section_synopsis
;\
The title coordination polymer was obtained by combining an aqueous solution of
copper(II) dichloride with the ligand
{<i>tert</i>-butylmethyl[4-(6-{[4-(pyridin-2-yl-)1<i>H</i>-1,2,3-triazol-1-\
yl]methyl}-1,3-benzothiazol-2-yl)phenyl]carbamate in acetonitrile.
;
