# Supplementary material for: Crystal structure of catena-poly[[[di­chlorido­copper(II)]-{μ-tert-butyl N-methyl-N-[4-(6-{[4-(pyridin-2-yl-κN)-1H-1,2,3-triazol-1-yl-κN 3]meth­yl}-1,3-benzo­thia­zol-2-yl)phen­yl]carbamato}] aceto­nitrile monosolvate]
Source: Acta Crystallogr E Crystallogr Commun. 2018 Jan 12;74(Pt 2):158–62. doi: 10.1107/S2056989018000488 (PMC5956327; doi:10.1107/S2056989018000488)
Supplement: Supplementary file 2 [file e-74-00158-Isup2.hkl]

data_I
#  eqF291117_0m in P-1                     
_audit_creation_date        "17-12-19"
_audit_creation_method      CRYSTALS 

_cell_length_a                    8.6374(7)
_cell_angle_alpha                 73.755(3)
_cell_length_b                    13.1553(10)
_cell_angle_beta                  73.863(3)
_cell_length_c                    14.2243(11)
_cell_angle_gamma                 84.226(3)
loop_
 _symmetry_equiv_pos_as_xyz
 'x,y,z'
 '-x,-y,-z'

# NOTE Fc on scale of Fo,      0.14952
# Status flags: 
#    o - used in refinement 
#    < - excluded by I/sigmaI cutoff 
#    l - excluded at low resolution  
#    h - excluded at high resolution  
#    x - excluded for another reason  

loop_
_refln_index_h
_refln_index_k
_refln_index_l
_refln_F_meas
_refln_F_calc
_refln_F_sigma
_refln_observed_status
_refln_refinement_weight
   2   0   0        5.85        5.90        0.06 o   0.4399E+02
   3   0   0        0.79        1.16        0.10 o   0.1891E+02
   4   0   0        9.37        9.79        0.08 o   0.1495E+02
   5   0   0        7.81        7.48        0.06 o   0.2488E+02
   6   0   0        7.79        7.62        0.07 o   0.2904E+02
   7   0   0        1.52        1.69        0.12 o   0.3914E+02
   8   0   0        2.88        2.78        0.10 o   0.5866E+02
   9   0   0        2.32        2.39        0.15 o   0.6251E+02
  10   0   0        1.51        1.46        0.22 o   0.3613E+02
  -9   1   0        0.55        0.60        0.46 <   0.0000E+00
  -8   1   0        2.97        2.87        0.13 o   0.6454E+02
  -7   1   0        2.49        2.23        0.10 o   0.4502E+02
  -6   1   0       10.82       10.80        0.09 o   0.1633E+02
  -5   1   0        1.49        1.08        0.07 o   0.1714E+02
  -4   1   0        4.02        4.10        0.05 o   0.6782E+02
  -3   1   0        6.56        6.21        0.05 o   0.3168E+02
  -2   1   0        3.01        3.01        0.05 o   0.7212E+02
  -1   1   0       14.89        0.00        0.24 l   0.0000E+00
   0   1   0       -0.28        0.00        0.03 <   0.0000E+00
   1   1   0        7.77        0.00        0.07 l   0.0000E+00
   2   1   0        3.99        3.68        0.06 o   0.2983E+02
   3   1   0        1.40        1.46        0.07 o   0.3290E+02
   4   1   0        3.18        2.71        0.07 o   0.1481E+02
   5   1   0        1.99        1.74        0.08 o   0.3729E+02
   6   1   0        5.29        5.47        0.07 o   0.3941E+02
   7   1   0        4.16        4.17        0.09 o   0.6607E+02
   8   1   0        4.97        4.94        0.10 o   0.5607E+02
   9   1   0        1.77        1.59        0.18 o   0.3612E+02
  10   1   0        4.43        4.48        0.14 o   0.6219E+02
  -9   2   0        0.60        0.00        0.44 <   0.0000E+00
  -8   2   0        5.46        5.46        0.12 o   0.4980E+02
  -7   2   0        1.64        1.63        0.11 o   0.4049E+02
  -6   2   0        9.35        9.16        0.09 o   0.2112E+02
  -5   2   0        1.23        0.97        0.09 o   0.1716E+02
  -4   2   0        2.96        2.86        0.06 o   0.7186E+02
  -3   2   0        3.58        3.61        0.05 o   0.7153E+02
  -2   2   0        0.88        0.86        0.09 o   0.1746E+02
  -1   2   0        3.02        2.96        0.04 o   0.6665E+02
   0   2   0        6.48        0.00        0.06 l   0.0000E+00
   1   2   0        0.75        0.00        0.07 l   0.0000E+00
   2   2   0        2.82        2.23        0.05 o   0.8785E+01
   3   2   0        1.07        0.90        0.10 o   0.1654E+02
   4   2   0       10.24       10.17        0.09 o   0.1815E+02
   5   2   0        6.95        6.72        0.07 o   0.3274E+02
   6   2   0        3.19        3.10        0.08 o   0.6958E+02
   7   2   0        5.04        4.97        0.09 o   0.5484E+02
   8   2   0        0.12        0.18        1.68 <   0.0000E+00
   9   2   0        2.35        2.36        0.16 o   0.6087E+02
  -9   3   0        1.25        1.37        0.24 <   0.0000E+00
  -8   3   0        2.82        2.98        0.13 o   0.6239E+02
  -7   3   0        1.99        2.02        0.10 o   0.5403E+02
  -6   3   0        0.60        0.35        0.22 <   0.0000E+00
  -5   3   0        0.82        0.72        0.13 o   0.1711E+02
  -4   3   0        5.99        6.23        0.06 o   0.3422E+02
  -3   3   0        1.65        0.71        0.07 o   0.6856E+01
  -2   3   0        1.17        1.13        0.06 o   0.2150E+02
  -1   3   0        7.41        7.49        0.05 o   0.3021E+02
   0   3   0        1.42        0.98        0.05 o   0.1460E+02
   1   3   0       15.38       15.39        0.10 o   0.9061E+01
   2   3   0        2.97        2.47        0.05 o   0.1619E+02
   3   3   0        7.30        7.14        0.05 o   0.3182E+02
   4   3   0        1.02        1.00        0.10 o   0.2058E+02
   5   3   0        8.49        8.52        0.07 o   0.2466E+02
   6   3   0        1.89        1.72        0.09 o   0.3799E+02
   7   3   0        3.63        3.53        0.08 o   0.7017E+02
   8   3   0        0.45        0.17        0.46 <   0.0000E+00
   9   3   0        4.34        4.15        0.12 o   0.6086E+02
  -9   4   0       -1.31        0.08        0.25 <   0.0000E+00
  -8   4   0        3.69        3.77        0.12 o   0.6932E+02
  -7   4   0        1.75        1.72        0.11 o   0.4652E+02
  -6   4   0        4.20        4.03        0.08 o   0.6173E+02
  -5   4   0        4.51        4.61        0.07 o   0.5715E+02
  -4   4   0        2.19        2.12        0.06 o   0.5293E+02
  -3   4   0       10.34       10.16        0.07 o   0.1728E+02
  -2   4   0       10.18        9.80        0.06 o   0.1665E+02
  -1   4   0        9.83       10.37        0.06 o   0.1262E+02
   0   4   0        1.68        1.32        0.05 o   0.2460E+02
   1   4   0        3.82        3.75        0.04 o   0.6830E+02
   2   4   0        3.55        3.89        0.05 o   0.4488E+02
   3   4   0       13.12       12.82        0.08 o   0.1168E+02
   4   4   0        3.91        4.19        0.05 o   0.4270E+02
   5   4   0        1.92        1.62        0.08 o   0.2548E+02
   6   4   0        0.82        0.53        0.16 <   0.0000E+00
   7   4   0        4.21        4.31        0.09 o   0.5995E+02
   8   4   0        4.30        4.05        0.12 o   0.6099E+02
   9   4   0        1.89        1.58        0.17 o   0.2827E+02
  -9   5   0        0.43        0.50        0.89 <   0.0000E+00
  -8   5   0        3.89        3.89        0.13 o   0.6904E+02
  -7   5   0       10.96       10.86        0.12 o   0.1610E+02
  -6   5   0        7.67        7.67        0.09 o   0.2961E+02
  -5   5   0        4.03        4.02        0.07 o   0.6763E+02
  -4   5   0        4.29        4.63        0.06 o   0.3394E+02
  -3   5   0       15.78       15.47        0.09 o   0.8473E+01
  -2   5   0       -0.34        0.39        0.22 <   0.0000E+00
  -1   5   0        3.42        3.49        0.04 o   0.7236E+02
   0   5   0        5.73        5.83        0.04 o   0.4426E+02
   1   5   0        2.06        1.64        0.05 o   0.2511E+02
   2   5   0        0.57        0.40        0.15 <   0.0000E+00
   3   5   0        7.40        7.45        0.06 o   0.3129E+02
   4   5   0        2.58        2.07        0.06 o   0.1232E+02
   5   5   0        0.83        0.40        0.14 o   0.1367E+02
   6   5   0        3.92        3.74        0.09 o   0.6264E+02
   7   5   0        2.33        2.18        0.11 o   0.5300E+02
   8   5   0        1.02        0.83        0.25 <   0.0000E+00
   9   5   0        3.35        3.21        0.13 o   0.6196E+02
  -9   6   0        2.82        2.72        0.17 o   0.7074E+02
  -8   6   0        2.37        2.38        0.18 o   0.6283E+02
  -7   6   0        3.67        3.40        0.12 o   0.5451E+02
  -6   6   0        0.94        1.01        0.22 <   0.0000E+00
  -5   6   0        3.31        3.34        0.09 o   0.7262E+02
  -4   6   0        1.70        1.74        0.08 o   0.4508E+02
  -3   6   0       10.09       10.36        0.07 o   0.1634E+02
  -2   6   0        3.04        2.96        0.05 o   0.6681E+02
  -1   6   0       10.84       10.51        0.07 o   0.1603E+02
   0   6   0        8.95        8.86        0.06 o   0.2282E+02
   1   6   0        3.74        3.43        0.05 o   0.5198E+02
   2   6   0        1.01        1.16        0.09 o   0.2164E+02
   3   6   0       12.34       12.76        0.08 o   0.1079E+02
   4   6   0       10.85       10.90        0.08 o   0.1610E+02
   5   6   0        3.06        2.85        0.07 o   0.5395E+02
   6   6   0        0.75        0.33        0.28 <   0.0000E+00
   7   6   0        5.20        5.13        0.12 o   0.5299E+02
   8   6   0        4.86        4.85        0.12 o   0.5699E+02
   9   6   0        0.64        0.51        0.39 <   0.0000E+00
  -8   7   0       -0.65        0.36        0.49 <   0.0000E+00
  -7   7   0        3.96        3.95        0.14 o   0.6739E+02
  -6   7   0        3.01        2.97        0.11 o   0.7214E+02
  -5   7   0        2.78        2.78        0.09 o   0.7004E+02
  -4   7   0        0.92        0.85        0.13 o   0.1721E+02
  -3   7   0        9.81        9.72        0.08 o   0.1960E+02
  -2   7   0       10.22       10.14        0.07 o   0.1826E+02
  -1   7   0        0.44        0.26        0.20 <   0.0000E+00
   0   7   0        6.43        6.59        0.05 o   0.3507E+02
   1   7   0        0.43        0.41        0.20 <   0.0000E+00
   2   7   0        0.18        0.37        0.49 <   0.0000E+00
   3   7   0        1.54        1.78        0.09 o   0.3904E+02
   4   7   0        6.01        6.12        0.07 o   0.3982E+02
   5   7   0        4.01        3.92        0.08 o   0.6407E+02
   6   7   0        0.85        0.77        0.27 <   0.0000E+00
   7   7   0        0.98        1.15        0.25 <   0.0000E+00
   8   7   0        0.79        0.92        0.32 <   0.0000E+00
   9   7   0        0.74        0.98        0.41 <   0.0000E+00
  -8   8   0       -0.82        0.04        0.40 <   0.0000E+00
  -7   8   0        2.44        2.60        0.17 o   0.5819E+02
  -6   8   0        5.02        5.07        0.13 o   0.5537E+02
  -5   8   0        1.03        1.04        0.21 <   0.0000E+00
  -4   8   0        2.40        2.50        0.09 o   0.6052E+02
  -3   8   0        4.29        4.36        0.07 o   0.6225E+02
  -2   8   0        7.73        7.73        0.06 o   0.2926E+02
  -1   8   0        2.26        2.29        0.06 o   0.6103E+02
   0   8   0        1.17        1.04        0.08 o   0.1755E+02
   1   8   0        4.11        4.19        0.05 o   0.6561E+02
   2   8   0        5.71        5.69        0.06 o   0.4685E+02
   3   8   0        2.81        2.93        0.07 o   0.6960E+02
   4   8   0        1.12        1.16        0.14 o   0.2013E+02
   5   8   0        0.83        0.57        0.19 <   0.0000E+00
   6   8   0        1.00        0.94        0.22 <   0.0000E+00
   7   8   0        0.73        0.15        0.34 <   0.0000E+00
   8   8   0        6.72        6.87        0.13 o   0.3483E+02
  -7   9   0        1.26        1.13        0.28 <   0.0000E+00
  -6   9   0        1.85        1.91        0.19 o   0.4867E+02
  -5   9   0        0.62        0.82        0.45 <   0.0000E+00
  -4   9   0        5.70        5.48        0.08 o   0.4121E+02
  -3   9   0        1.42        1.60        0.11 o   0.3525E+02
  -2   9   0        0.96        0.92        0.13 o   0.1745E+02
  -1   9   0        4.53        4.40        0.06 o   0.6013E+02
   0   9   0        3.95        3.97        0.06 o   0.6848E+02
   1   9   0        4.94        4.66        0.06 o   0.3835E+02
   2   9   0        2.40        2.41        0.07 o   0.6194E+02
   3   9   0        2.88        2.69        0.09 o   0.6095E+02
   4   9   0        6.48        6.64        0.08 o   0.3534E+02
   5   9   0        2.86        2.77        0.10 o   0.6478E+02
   6   9   0       -0.28        0.35        0.81 <   0.0000E+00
   7   9   0        2.25        2.33        0.16 o   0.6048E+02
   8   9   0        5.23        5.17        0.14 o   0.5130E+02
  -7  10   0        4.38        4.18        0.15 o   0.5286E+02
  -6  10   0        3.75        3.77        0.15 o   0.7035E+02
  -5  10   0        1.18        1.14        0.26 <   0.0000E+00
  -4  10   0        5.01        4.94        0.09 o   0.5557E+02
  -3  10   0       -0.51        0.40        0.23 <   0.0000E+00
  -2  10   0        4.75        4.72        0.07 o   0.5755E+02
  -1  10   0        1.91        1.83        0.09 o   0.4638E+02
   0  10   0        3.11        3.08        0.07 o   0.7257E+02
   1  10   0        2.67        2.55        0.07 o   0.6426E+02
   2  10   0        7.14        7.09        0.07 o   0.3351E+02
   3  10   0        3.26        3.22        0.10 o   0.7236E+02
   4  10   0        1.16        1.46        0.19 o   0.2761E+02
   5  10   0        0.91        0.82        0.26 <   0.0000E+00
   6  10   0        4.46        4.35        0.12 o   0.6176E+02
   7  10   0        3.84        4.06        0.14 o   0.5819E+02
  -6  11   0        0.00        1.14     1673.77 <   0.0000E+00
  -5  11   0        0.96        0.62        0.34 <   0.0000E+00
  -4  11   0        6.97        6.97        0.09 o   0.3470E+02
  -3  11   0        5.55        5.59        0.08 o   0.4635E+02
  -2  11   0        1.86        1.97        0.10 o   0.5000E+02
  -1  11   0        1.42        1.46        0.12 o   0.3378E+02
   0  11   0        3.12        2.96        0.07 o   0.5772E+02
   1  11   0        7.66        7.74        0.08 o   0.2798E+02
   2  11   0       -0.38        0.14        0.41 <   0.0000E+00
   3  11   0       -0.83        0.29        0.24 <   0.0000E+00
   4  11   0        2.57        2.46        0.14 o   0.5689E+02
   5  11   0        0.29        0.12        0.90 <   0.0000E+00
   6  11   0        1.23        1.00        0.31 <   0.0000E+00
   7  11   0        4.47        4.68        0.17 o   0.5114E+02
  -5  12   0        1.75        1.61        0.21 o   0.3469E+02
  -4  12   0        5.13        5.01        0.10 o   0.5289E+02
  -3  12   0        2.02        1.95        0.14 o   0.4777E+02
  -2  12   0       -0.83        0.07        0.24 <   0.0000E+00
  -1  12   0        4.40        4.40        0.08 o   0.6189E+02
   0  12   0        4.63        4.38        0.07 o   0.5256E+02
   1  12   0        0.35        0.74        0.47 <   0.0000E+00
   2  12   0        3.58        3.40        0.09 o   0.6596E+02
   3  12   0        2.25        2.33        0.15 o   0.6101E+02
   4  12   0        1.04        0.33        0.27 <   0.0000E+00
   5  12   0        2.53        2.61        0.15 o   0.6678E+02
   6  12   0        0.93        0.52        0.42 <   0.0000E+00
  -5  13   0        3.22        3.92        0.30 o   0.1438E+00
  -4  13   0        2.70        2.86        0.16 o   0.6429E+02
  -3  13   0        0.59        1.22        0.51 <   0.0000E+00
  -2  13   0        1.10        1.13        0.22 <   0.0000E+00
  -1  13   0        2.12        2.10        0.11 o   0.5610E+02
   0  13   0        2.07        2.31        0.12 o   0.5499E+02
   1  13   0        5.18        5.03        0.09 o   0.5028E+02
   2  13   0        0.73        0.52        0.28 <   0.0000E+00
   3  13   0       -0.35        0.03        0.78 <   0.0000E+00
   4  13   0        4.26        4.20        0.13 o   0.6497E+02
   5  13   0        2.20        2.38        0.18 o   0.5466E+02
  -3  14   0        3.77        3.86        0.14 o   0.6951E+02
  -2  14   0        2.50        2.75        0.17 o   0.5372E+02
  -1  14   0       -0.75        0.84        0.42 <   0.0000E+00
   0  14   0        1.61        1.84        0.15 o   0.4142E+02
   1  14   0        5.38        5.31        0.10 o   0.5033E+02
   2  14   0        2.08        2.20        0.18 o   0.5608E+02
   3  14   0        1.05        1.00        0.30 <   0.0000E+00
   4  14   0        0.81        0.61        0.41 <   0.0000E+00
  -1  15   0        3.74        3.51        0.18 o   0.4884E+02
   0  15   0        3.34        2.95        0.19 o   0.3381E+02
   1  15   0        0.91        0.56        0.35 <   0.0000E+00
   2  15   0       -1.15        0.77        0.49 <   0.0000E+00
  -3 -14   1       -1.06        0.58        0.33 <   0.0000E+00
  -2 -14   1        5.51        5.34        0.16 o   0.4802E+02
  -1 -14   1        5.87        5.73        0.12 o   0.4450E+02
   0 -14   1        0.70        1.53        0.40 <   0.0000E+00
   1 -14   1       -0.90        0.28        0.37 <   0.0000E+00
   2 -14   1        1.78        2.28        0.22 o   0.1084E+02
   3 -14   1       -1.10        0.63        0.29 <   0.0000E+00
  -4 -13   1        2.00        1.91        0.24 o   0.4721E+02
  -3 -13   1       -0.44        0.25        0.66 <   0.0000E+00
  -2 -13   1        2.55        2.54        0.13 o   0.6626E+02
  -1 -13   1        2.39        2.32        0.13 o   0.5982E+02
   0 -13   1        2.89        3.11        0.11 o   0.6141E+02
   1 -13   1        2.89        2.92        0.11 o   0.7147E+02
   2 -13   1        2.86        3.22        0.15 o   0.4602E+02
   3 -13   1        0.48        0.95        0.65 <   0.0000E+00
   4 -13   1        1.68        1.81        0.22 o   0.4427E+02
  -5 -12   1        1.64        1.54        0.26 o   0.3639E+02
  -4 -12   1        1.01        0.83        0.30 <   0.0000E+00
  -3 -12   1        0.67        0.21        0.33 <   0.0000E+00
  -2 -12   1        2.77        2.49        0.12 o   0.4789E+02
  -1 -12   1        4.49        4.38        0.09 o   0.6138E+02
   0 -12   1        0.22        0.22        0.86 <   0.0000E+00
   1 -12   1        1.02        1.21        0.20 <   0.0000E+00
   2 -12   1       -0.51        0.19        0.36 <   0.0000E+00
   3 -12   1        1.79        1.94        0.15 o   0.4801E+02
   4 -12   1       -0.46        0.12        0.63 <   0.0000E+00
   5 -12   1        4.00        4.05        0.15 o   0.6618E+02
  -6 -11   1        3.00        2.87        0.19 o   0.6351E+02
  -5 -11   1        3.81        3.70        0.13 o   0.6734E+02
  -4 -11   1       -0.22        0.82        1.16 <   0.0000E+00
  -3 -11   1        1.61        1.54        0.15 o   0.3832E+02
  -2 -11   1        5.50        5.32        0.09 o   0.4605E+02
  -1 -11   1        6.77        6.68        0.07 o   0.3546E+02
   0 -11   1        4.17        4.24        0.07 o   0.6109E+02
   1 -11   1        2.16        1.99        0.09 o   0.4618E+02
   2 -11   1        2.31        2.38        0.10 o   0.6110E+02
   3 -11   1        2.58        2.49        0.11 o   0.6112E+02
   4 -11   1        0.56        0.72        0.36 <   0.0000E+00
   5 -11   1        2.42        2.32        0.17 o   0.5592E+02
   6 -11   1        1.37        1.70        0.27 <   0.0000E+00
  -7 -10   1        2.08        1.73        0.18 o   0.3000E+02
  -6 -10   1        0.49        0.32        0.72 <   0.0000E+00
  -5 -10   1        1.68        1.50        0.17 o   0.3659E+02
  -4 -10   1        2.02        2.40        0.15 o   0.3008E+02
  -3 -10   1        7.27        7.36        0.09 o   0.2981E+02
  -2 -10   1        2.42        2.50        0.09 o   0.6445E+02
  -1 -10   1        0.78        0.69        0.18 <   0.0000E+00
   0 -10   1        3.25        3.24        0.07 o   0.7262E+02
   1 -10   1        6.03        6.01        0.07 o   0.4357E+02
   2 -10   1        5.22        5.15        0.08 o   0.5188E+02
   3 -10   1        2.45        2.48        0.11 o   0.6546E+02
   4 -10   1       -0.34        0.20        0.46 <   0.0000E+00
   5 -10   1        3.79        3.83        0.14 o   0.6829E+02
   6 -10   1        5.11        4.86        0.14 o   0.4966E+02
   7 -10   1       -0.40        0.07        0.81 <   0.0000E+00
  -7  -9   1        2.27        2.20        0.16 o   0.5802E+02
  -6  -9   1        3.13        3.13        0.16 o   0.7065E+02
  -5  -9   1        8.09        8.24        0.10 o   0.2541E+02
  -4  -9   1        0.62        0.19        0.28 <   0.0000E+00
  -3  -9   1        5.35        5.38        0.07 o   0.5051E+02
  -2  -9   1        0.58        0.42        0.24 <   0.0000E+00
  -1  -9   1        5.32        5.43        0.06 o   0.5016E+02
   0  -9   1        0.53        0.21        0.22 <   0.0000E+00
   1  -9   1        1.07        1.11        0.11 o   0.1989E+02
   2  -9   1        0.95        0.92        0.14 o   0.1750E+02
   3  -9   1        0.60        0.60        0.24 <   0.0000E+00
   4  -9   1        4.28        4.19        0.09 o   0.6424E+02
   5  -9   1        1.11        1.25        0.27 <   0.0000E+00
   6  -9   1        0.63        0.63        0.48 <   0.0000E+00
   7  -9   1        2.26        2.25        0.19 o   0.5943E+02
  -8  -8   1        4.15        4.19        0.14 o   0.6612E+02
  -7  -8   1        2.27        2.53        0.15 o   0.4968E+02
  -6  -8   1        6.34        6.25        0.12 o   0.3988E+02
  -5  -8   1        5.36        5.37        0.09 o   0.5115E+02
  -4  -8   1        5.83        5.85        0.08 o   0.4529E+02
  -3  -8   1        4.88        5.01        0.07 o   0.5232E+02
  -2  -8   1        7.15        7.18        0.07 o   0.3353E+02
  -1  -8   1        1.01        0.79        0.11 o   0.1684E+02
   0  -8   1        1.09        0.83        0.09 o   0.1682E+02
   1  -8   1        6.15        6.23        0.06 o   0.3902E+02
   2  -8   1        3.81        3.93        0.06 o   0.6600E+02
   3  -8   1        1.33        1.26        0.11 o   0.2570E+02
   4  -8   1        2.49        2.58        0.09 o   0.6600E+02
   5  -8   1       -0.11        0.12        1.75 <   0.0000E+00
   6  -8   1        2.95        3.13        0.14 o   0.6741E+02
   7  -8   1        0.29        0.65        1.07 <   0.0000E+00
   8  -8   1        3.60        3.80        0.15 o   0.6177E+02
  -8  -7   1        2.80        2.53        0.15 o   0.4794E+02
  -7  -7   1        1.55        1.26        0.19 o   0.2147E+02
  -6  -7   1        1.09        1.23        0.23 <   0.0000E+00
  -5  -7   1        0.38        0.04        0.37 <   0.0000E+00
  -4  -7   1        4.49        4.47        0.08 o   0.6209E+02
  -3  -7   1        2.66        2.57        0.07 o   0.6103E+02
  -2  -7   1        1.44        1.81        0.08 o   0.3095E+02
  -1  -7   1        0.77        1.07        0.12 o   0.1834E+02
   0  -7   1        6.38        6.36        0.05 o   0.4005E+02
   1  -7   1        5.83        5.88        0.05 o   0.4483E+02
   2  -7   1        8.70        8.96        0.06 o   0.2013E+02
   3  -7   1        1.39        1.49        0.10 o   0.3322E+02
   4  -7   1        1.21        1.36        0.12 o   0.2947E+02
   5  -7   1        1.52        1.44        0.14 o   0.2940E+02
   6  -7   1        4.37        4.18        0.13 o   0.5694E+02
   7  -7   1       -0.48        0.09        0.59 <   0.0000E+00
   8  -7   1        4.65        4.65        0.15 o   0.5965E+02
  -9  -6   1        4.51        4.71        0.13 o   0.4845E+02
  -8  -6   1        5.80        5.66        0.12 o   0.4350E+02
  -7  -6   1        3.42        3.55        0.13 o   0.6404E+02
  -6  -6   1        2.59        2.32        0.13 o   0.5037E+02
  -5  -6   1        7.20        7.29        0.11 o   0.3089E+02
  -4  -6   1        8.05        8.17        0.07 o   0.2700E+02
  -3  -6   1        2.64        2.49        0.06 o   0.6510E+02
  -2  -6   1        9.59        9.27        0.06 o   0.1845E+02
  -1  -6   1        1.24        0.96        0.08 o   0.1598E+02
   0  -6   1        7.52        7.54        0.05 o   0.3054E+02
   1  -6   1        2.55        2.33        0.05 o   0.5185E+02
   2  -6   1        8.65        9.10        0.06 o   0.1744E+02
   3  -6   1        1.14        1.38        0.09 o   0.2769E+02
   4  -6   1        4.15        4.11        0.08 o   0.6599E+02
   5  -6   1        0.81        0.31        0.22 <   0.0000E+00
   6  -6   1        3.41        3.07        0.13 o   0.2252E+02
   7  -6   1        2.55        2.51        0.15 o   0.6123E+02
   8  -6   1        5.08        4.96        0.15 o   0.5349E+02
   9  -6   1        4.27        4.39        0.15 o   0.5983E+02
  -9  -5   1        0.76        0.77        0.33 <   0.0000E+00
  -8  -5   1        0.78        0.20        0.31 <   0.0000E+00
  -7  -5   1        3.04        3.02        0.12 o   0.7182E+02
  -6  -5   1        5.22        5.20        0.11 o   0.5288E+02
  -5  -5   1        1.20        1.26        0.14 o   0.2769E+02
  -4  -5   1        2.69        2.66        0.06 o   0.6723E+02
  -3  -5   1        1.17        1.17        0.09 o   0.2357E+02
  -2  -5   1        6.17        6.27        0.05 o   0.4092E+02
  -1  -5   1        9.85        9.87        0.06 o   0.1916E+02
   0  -5   1        1.21        0.58        0.06 o   0.1173E+02
   1  -5   1        2.76        2.72        0.04 o   0.7012E+02
   2  -5   1       15.37       15.46        0.10 o   0.8953E+01
   3  -5   1       15.37       14.83        0.11 o   0.7774E+01
   4  -5   1        1.20        0.98        0.10 o   0.1721E+02
   5  -5   1        0.61        0.67        0.18 <   0.0000E+00
   6  -5   1        3.18        3.10        0.08 o   0.7269E+02
   7  -5   1        4.60        4.60        0.10 o   0.6080E+02
   8  -5   1        3.01        3.04        0.12 o   0.7216E+02
   9  -5   1        2.33        2.52        0.19 o   0.5562E+02
  -9  -4   1        0.44        0.43        0.57 <   0.0000E+00
  -8  -4   1        5.55        5.53        0.12 o   0.4886E+02
  -7  -4   1        1.96        1.94        0.12 o   0.4863E+02
  -6  -4   1        3.63        3.53        0.08 o   0.7093E+02
  -5  -4   1        0.68        0.50        0.17 <   0.0000E+00
  -4  -4   1        3.11        3.09        0.06 o   0.7207E+02
  -3  -4   1        6.24        6.42        0.05 o   0.3859E+02
  -2  -4   1        2.41        2.50        0.05 o   0.6416E+02
  -1  -4   1        4.18        3.99        0.04 o   0.6585E+02
   0  -4   1        0.50        0.40        0.13 <   0.0000E+00
   1  -4   1        8.33        7.98        0.05 o   0.2183E+02
   2  -4   1        1.06        0.82        0.08 o   0.1593E+02
   3  -4   1        5.61        5.75        0.06 o   0.4082E+02
   4  -4   1        3.20        3.29        0.05 o   0.7226E+02
   5  -4   1        4.86        4.92        0.06 o   0.5374E+02
   6  -4   1        0.35        0.35        0.37 <   0.0000E+00
   7  -4   1        4.35        4.31        0.09 o   0.6368E+02
   8  -4   1        3.86        4.10        0.12 o   0.6518E+02
   9  -4   1        3.57        3.81        0.18 o   0.5379E+02
  -9  -3   1        2.58        2.77        0.19 o   0.6446E+02
  -8  -3   1        2.04        1.71        0.15 o   0.3257E+02
  -7  -3   1        0.42        0.16        0.33 <   0.0000E+00
  -6  -3   1        7.26        7.36        0.08 o   0.3108E+02
  -5  -3   1        6.72        6.69        0.07 o   0.3688E+02
  -4  -3   1        4.90        4.83        0.05 o   0.5558E+02
  -3  -3   1        1.43        1.40        0.08 o   0.3151E+02
  -2  -3   1        6.27        6.55        0.05 o   0.3079E+02
  -1  -3   1        2.62        2.64        0.04 o   0.6669E+02
   0  -3   1        3.64        3.66        0.04 o   0.7049E+02
   1  -3   1        7.36        7.59        0.05 o   0.2577E+02
   2  -3   1        0.83        0.62        0.09 o   0.1649E+02
   3  -3   1        3.43        3.72        0.05 o   0.4649E+02
   4  -3   1        5.51        5.03        0.05 o   0.8658E+01
   5  -3   1        3.52        3.54        0.06 o   0.7145E+02
   6  -3   1        0.78        0.77        0.16 <   0.0000E+00
   7  -3   1        6.89        6.91        0.08 o   0.3546E+02
   8  -3   1       -0.38        0.04        0.60 <   0.0000E+00
   9  -3   1        5.00        5.04        0.13 o   0.5551E+02
  -9  -2   1        2.70        2.63        0.15 o   0.6283E+02
  -8  -2   1        2.16        2.24        0.13 o   0.5694E+02
  -7  -2   1        1.45        1.20        0.11 o   0.2010E+02
  -6  -2   1        7.36        7.47        0.08 o   0.3121E+02
  -5  -2   1       11.59       11.74        0.09 o   0.1447E+02
  -4  -2   1        2.82        2.71        0.06 o   0.7063E+02
  -3  -2   1        1.47        1.24        0.07 o   0.2561E+02
  -2  -2   1        8.55        8.80        0.07 o   0.2104E+02
  -1  -2   1        9.71        9.58        0.08 o   0.1968E+02
   0  -2   1        4.96        0.00        0.04 l   0.0000E+00
   1  -2   1        9.40        9.56        0.07 o   0.2005E+02
   2  -2   1        1.92        1.63        0.05 o   0.3011E+02
   3  -2   1        3.40        3.18        0.05 o   0.4723E+02
   4  -2   1        0.70        0.86        0.12 <   0.0000E+00
   5  -2   1        5.80        5.84        0.06 o   0.4481E+02
   6  -2   1        4.75        4.74        0.07 o   0.5883E+02
   7  -2   1        0.74        0.74        0.19 <   0.0000E+00
   8  -2   1        5.34        5.28        0.12 o   0.5041E+02
   9  -2   1        0.53        0.30        0.47 <   0.0000E+00
  10  -2   1        0.68        1.30        0.58 <   0.0000E+00
  -9  -1   1        1.46        1.66        0.22 o   0.3692E+02
  -8  -1   1        1.80        1.72        0.13 o   0.4090E+02
  -7  -1   1        2.61        2.55        0.11 o   0.6683E+02
  -6  -1   1        1.97        1.73        0.09 o   0.3746E+02
  -5  -1   1        6.05        6.18        0.06 o   0.4127E+02
  -4  -1   1        3.79        3.21        0.06 o   0.1096E+01
  -3  -1   1        6.42        6.11        0.06 o   0.3107E+02
  -2  -1   1        4.78        4.40        0.05 o   0.2934E+02
  -1  -1   1        2.55        0.00        0.05 l   0.0000E+00
   2  -1   1        0.63        0.55        0.10 o   0.1743E+02
   3  -1   1        6.87        6.57        0.07 o   0.3263E+02
   4  -1   1        5.97        5.93        0.06 o   0.4390E+02
   5  -1   1        9.90       10.14        0.08 o   0.1832E+02
   6  -1   1        9.35        9.39        0.08 o   0.2093E+02
   7  -1   1        0.26        0.43        0.44 <   0.0000E+00
   8  -1   1        3.95        4.17        0.12 o   0.5658E+02
   9  -1   1        2.61        2.36        0.14 o   0.4981E+02
  10  -1   1        3.35        3.31        0.14 o   0.7256E+02
  -9   0   1        3.78        3.91        0.14 o   0.6459E+02
  -8   0   1        0.62        0.57        0.30 <   0.0000E+00
  -7   0   1        1.33        1.23        0.14 o   0.2624E+02
  -6   0   1        1.13        0.71        0.12 o   0.1542E+02
  -5   0   1       16.67       16.51        0.11 o   0.7931E+01
  -4   0   1        8.02        7.88        0.06 o   0.2746E+02
  -3   0   1        3.08        3.09        0.05 o   0.7229E+02
  -2   0   1       16.32       15.84        0.12 o   0.7561E+01
   0   0   1       -0.18        0.00        0.06 <   0.0000E+00
   2   0   1        0.84        1.68        0.11 o   0.1009E+01
   3   0   1        8.80        8.86        0.07 o   0.2361E+02
   4   0   1        0.51        0.50        0.17 <   0.0000E+00
   5   0   1       11.51       11.00        0.09 o   0.1055E+02
   6   0   1       10.24       10.35        0.09 o   0.1707E+02
   7   0   1        3.90        3.79        0.08 o   0.6202E+02
   8   0   1        1.58        1.58        0.13 o   0.3985E+02
   9   0   1        1.82        1.93        0.17 o   0.4882E+02
  10   0   1        2.03        2.00        0.18 o   0.5363E+02
  -9   1   1        1.56        1.65        0.19 o   0.4041E+02
  -8   1   1        1.36        1.49        0.20 o   0.3407E+02
  -7   1   1        4.18        4.30        0.12 o   0.5446E+02
  -6   1   1        3.81        3.67        0.09 o   0.6384E+02
  -5   1   1        5.57        5.56        0.05 o   0.4727E+02
  -4   1   1        5.25        5.29        0.05 o   0.5246E+02
  -3   1   1        7.04        7.09        0.06 o   0.3312E+02
  -2   1   1        2.52        2.58        0.04 o   0.6486E+02
  -1   1   1        1.20        0.00        0.05 l   0.0000E+00
   3   1   1        3.00        3.05        0.06 o   0.7211E+02
   4   1   1        9.53        9.43        0.09 o   0.2058E+02
   5   1   1        6.67        6.74        0.08 o   0.3562E+02
   6   1   1        8.41        8.54        0.09 o   0.2432E+02
   7   1   1        0.93        1.03        0.18 <   0.0000E+00
   8   1   1        0.54        0.81        0.32 <   0.0000E+00
   9   1   1        1.80        1.72        0.17 o   0.4422E+02
  10   1   1        3.19        3.12        0.14 o   0.7260E+02
  -9   2   1        3.60        3.55        0.14 o   0.7091E+02
  -8   2   1        3.44        3.54        0.13 o   0.7137E+02
  -7   2   1        1.93        2.06        0.11 o   0.5236E+02
  -6   2   1        5.59        5.59        0.07 o   0.4813E+02
  -5   2   1        2.41        2.14        0.07 o   0.4419E+02
  -4   2   1        2.62        2.63        0.06 o   0.6818E+02
  -3   2   1        7.21        7.28        0.06 o   0.3276E+02
  -2   2   1        6.84        6.86        0.05 o   0.3567E+02
  -1   2   1       13.59       13.10        0.08 o   0.9531E+01
   0   2   1       18.39        0.00        0.16 l   0.0000E+00
   1   2   1        1.55        0.00        0.06 l   0.0000E+00
   2   2   1        9.62        9.49        0.08 o   0.2026E+02
   3   2   1        0.39        0.31        0.21 <   0.0000E+00
   4   2   1        3.05        3.12        0.06 o   0.6935E+02
   5   2   1        0.59        0.57        0.17 <   0.0000E+00
   6   2   1        7.49        7.70        0.09 o   0.2567E+02
   7   2   1        3.09        2.98        0.11 o   0.6595E+02
   8   2   1       -0.40        0.64        0.43 <   0.0000E+00
   9   2   1        0.38        0.30        0.52 <   0.0000E+00
  10   2   1        2.09        1.87        0.18 o   0.4905E+02
  -9   3   1        4.50        4.74        0.13 o   0.4948E+02
  -8   3   1        3.19        3.24        0.13 o   0.7131E+02
  -7   3   1        0.35        0.18        0.51 <   0.0000E+00
  -6   3   1        3.36        3.25        0.08 o   0.6842E+02
  -5   3   1        0.66        0.61        0.18 <   0.0000E+00
  -4   3   1        3.64        3.47        0.06 o   0.6141E+02
  -3   3   1        1.84        1.49        0.06 o   0.2888E+02
  -2   3   1        5.25        5.80        0.04 o   0.1786E+02
  -1   3   1        2.41        2.56        0.04 o   0.6104E+02
   0   3   1        3.94        4.13        0.04 o   0.5967E+02
   1   3   1        0.92        0.62        0.07 o   0.1597E+02
   2   3   1        7.45        7.16        0.06 o   0.2675E+02
   3   3   1        1.64        1.53        0.07 o   0.3526E+02
   4   3   1        9.64        9.91        0.08 o   0.1850E+02
   5   3   1        3.23        3.31        0.06 o   0.6999E+02
   6   3   1        0.75        0.52        0.18 <   0.0000E+00
   7   3   1        1.64        1.54        0.12 o   0.3611E+02
   8   3   1        3.98        3.89        0.12 o   0.6208E+02
   9   3   1        2.92        2.57        0.12 o   0.3628E+02
  10   3   1        2.02        1.90        0.18 o   0.4736E+02
  -9   4   1        2.37        2.62        0.17 o   0.5185E+02
  -8   4   1        5.38        5.51        0.13 o   0.4666E+02
  -7   4   1        5.52        5.56        0.08 o   0.4831E+02
  -6   4   1        2.86        2.81        0.08 o   0.7097E+02
  -5   4   1        0.53        0.78        0.23 <   0.0000E+00
  -4   4   1        0.56        0.41        0.17 <   0.0000E+00
  -3   4   1        1.82        2.02        0.06 o   0.4696E+02
  -2   4   1       18.41       18.30        0.11 o   0.6763E+01
  -1   4   1        9.31        8.96        0.06 o   0.1943E+02
   0   4   1        6.65        6.64        0.04 o   0.3738E+02
   1   4   1        4.91        4.57        0.04 o   0.4949E+02
   2   4   1       11.06       10.93        0.07 o   0.1591E+02
   3   4   1       12.84       12.75        0.08 o   0.1229E+02
   4   4   1        6.43        6.35        0.06 o   0.3967E+02
   5   4   1        1.41        1.50        0.10 o   0.3365E+02
   6   4   1        3.70        3.56        0.08 o   0.7012E+02
   7   4   1        3.03        2.81        0.09 o   0.4782E+02
   8   4   1        2.52        2.35        0.13 o   0.5777E+02
   9   4   1        3.80        3.75        0.12 o   0.6971E+02
  -9   5   1        3.83        4.00        0.18 o   0.6340E+02
  -8   5   1        8.71        8.47        0.13 o   0.2327E+02
  -7   5   1        3.06        3.05        0.10 o   0.7242E+02
  -6   5   1        1.10        1.09        0.15 o   0.1839E+02
  -5   5   1        3.52        3.42        0.08 o   0.6931E+02
  -4   5   1        3.55        3.76        0.06 o   0.5677E+02
  -3   5   1        4.23        4.18        0.05 o   0.6423E+02
  -2   5   1        8.70        8.85        0.06 o   0.2235E+02
  -1   5   1        7.18        7.22        0.05 o   0.3251E+02
   0   5   1        7.45        7.52        0.05 o   0.2969E+02
   1   5   1        1.56        1.99        0.05 o   0.2525E+02
   2   5   1        4.96        5.26        0.05 o   0.4157E+02
   3   5   1        7.32        7.21        0.06 o   0.3224E+02
   4   5   1        5.73        5.63        0.06 o   0.4637E+02
   5   5   1        4.09        4.42        0.07 o   0.3337E+02
   6   5   1        1.87        1.95        0.09 o   0.5004E+02
   7   5   1        0.72        0.48        0.23 <   0.0000E+00
   8   5   1        4.84        4.75        0.12 o   0.5756E+02
   9   5   1        6.27        6.28        0.12 o   0.4000E+02
  -8   6   1        6.11        5.98        0.17 o   0.4054E+02
  -7   6   1        1.05        0.72        0.26 <   0.0000E+00
  -6   6   1        3.59        3.40        0.09 o   0.5378E+02
  -5   6   1        4.18        4.17        0.11 o   0.6575E+02
  -4   6   1        2.31        2.29        0.09 o   0.6110E+02
  -3   6   1       -0.36        0.29        0.22 <   0.0000E+00
  -2   6   1        8.77        8.79        0.05 o   0.2335E+02
  -1   6   1        4.78        5.42        0.05 o   0.7228E+01
   0   6   1        3.56        3.58        0.05 o   0.7058E+02
   1   6   1        0.36        0.41        0.22 <   0.0000E+00
   2   6   1       10.68       11.00        0.07 o   0.1484E+02
   3   6   1        9.61        9.70        0.07 o   0.1959E+02
   4   6   1       -0.35        0.28        0.27 <   0.0000E+00
   5   6   1        2.71        2.78        0.07 o   0.6909E+02
   6   6   1        0.73        0.56        0.22 <   0.0000E+00
   7   6   1        1.09        1.01        0.22 <   0.0000E+00
   8   6   1        1.58        1.63        0.18 o   0.3897E+02
   9   6   1        6.37        6.41        0.12 o   0.3914E+02
  -8   7   1        1.27        1.54        0.28 <   0.0000E+00
  -7   7   1        3.23        3.40        0.17 o   0.6485E+02
  -6   7   1        0.81        0.65        0.26 <   0.0000E+00
  -5   7   1       -0.46        0.44        0.39 <   0.0000E+00
  -4   7   1        3.24        3.21        0.07 o   0.7242E+02
  -3   7   1        4.21        4.22        0.05 o   0.6474E+02
  -2   7   1        5.54        5.44        0.05 o   0.4851E+02
  -1   7   1       10.94       11.08        0.06 o   0.1549E+02
   0   7   1        1.19        0.97        0.08 o   0.1666E+02
   1   7   1        4.75        4.55        0.04 o   0.5210E+02
   2   7   1        7.52        7.50        0.05 o   0.3076E+02
   3   7   1        9.85        9.96        0.07 o   0.1850E+02
   4   7   1        0.64        0.08        0.20 <   0.0000E+00
   5   7   1        4.64        4.75        0.08 o   0.5243E+02
   6   7   1        0.72        0.25        0.26 <   0.0000E+00
   7   7   1        2.70        2.71        0.14 o   0.6944E+02
   8   7   1        3.24        3.13        0.13 o   0.6906E+02
   9   7   1        2.69        2.65        0.15 o   0.6940E+02
  -8   8   1        1.77        1.58        0.23 o   0.3461E+02
  -7   8   1        3.94        3.96        0.14 o   0.6511E+02
  -6   8   1        2.71        2.81        0.15 o   0.6752E+02
  -5   8   1        1.59        1.68        0.15 o   0.4019E+02
  -4   8   1        1.88        1.75        0.09 o   0.4109E+02
  -3   8   1        7.36        7.39        0.07 o   0.3146E+02
  -2   8   1        0.88        0.70        0.13 o   0.1704E+02
  -1   8   1        8.29        8.13        0.06 o   0.2586E+02
   0   8   1        3.81        3.74        0.05 o   0.6871E+02
   1   8   1        5.46        5.42        0.04 o   0.4996E+02
   2   8   1        6.73        6.56        0.06 o   0.3582E+02
   3   8   1        9.19        8.98        0.07 o   0.2189E+02
   4   8   1        1.43        1.55        0.12 o   0.3561E+02
   5   8   1        3.35        3.47        0.08 o   0.6655E+02
   6   8   1        2.12        1.88        0.10 o   0.3930E+02
   7   8   1        3.15        3.04        0.11 o   0.6835E+02
   8   8   1        2.92        3.11        0.14 o   0.5841E+02
  -7   9   1        0.37        0.11        0.86 <   0.0000E+00
  -6   9   1        5.80        5.97        0.14 o   0.4234E+02
  -5   9   1        5.86        5.84        0.13 o   0.4465E+02
  -4   9   1        4.75        4.66        0.07 o   0.5722E+02
  -3   9   1        1.46        1.43        0.10 o   0.3249E+02
  -2   9   1        1.56        1.45        0.09 o   0.3217E+02
  -1   9   1        7.82        7.74        0.07 o   0.2893E+02
   0   9   1        3.30        3.30        0.06 o   0.7252E+02
   1   9   1        0.96        1.18        0.11 o   0.2134E+02
   2   9   1        5.80        5.84        0.06 o   0.4363E+02
   3   9   1        4.09        4.19        0.07 o   0.6412E+02
   4   9   1        3.84        3.96        0.08 o   0.6101E+02
   5   9   1        1.70        1.78        0.12 o   0.4494E+02
   6   9   1        2.10        2.24        0.14 o   0.5431E+02
   7   9   1        0.57        0.06        0.56 <   0.0000E+00
   8   9   1        0.43        0.23        0.61 <   0.0000E+00
  -7  10   1        0.95        1.15        0.39 <   0.0000E+00
  -6  10   1        2.97        3.21        0.16 o   0.5045E+02
  -5  10   1        2.98        2.77        0.15 o   0.6079E+02
  -4  10   1        3.20        3.35        0.09 o   0.5799E+02
  -3  10   1        2.30        2.49        0.08 o   0.5382E+02
  -2  10   1        2.84        2.82        0.08 o   0.7046E+02
  -1  10   1        0.64        0.55        0.21 <   0.0000E+00
   0  10   1        0.29        0.14        0.41 <   0.0000E+00
   1  10   1        2.98        2.98        0.07 o   0.7173E+02
   2  10   1        9.36        9.44        0.08 o   0.2079E+02
   3  10   1        1.70        1.83        0.12 o   0.4517E+02
   4  10   1       -0.32        0.64        0.61 <   0.0000E+00
   5  10   1        5.62        5.75        0.10 o   0.4222E+02
   6  10   1        4.45        4.52        0.12 o   0.6056E+02
   7  10   1        0.92        1.09        0.39 <   0.0000E+00
  -6  11   1        1.42        1.17        0.25 <   0.0000E+00
  -5  11   1        3.50        3.29        0.15 o   0.6586E+02
  -4  11   1        5.38        5.42        0.11 o   0.4803E+02
  -3  11   1        1.03        1.04        0.16 o   0.1960E+02
  -2  11   1        3.06        2.92        0.08 o   0.6954E+02
  -1  11   1        6.61        6.56        0.07 o   0.3785E+02
   0  11   1        0.34        0.60        0.39 <   0.0000E+00
   1  11   1        3.13        3.04        0.07 o   0.6914E+02
   2  11   1        6.12        6.16        0.08 o   0.3895E+02
   3  11   1        1.73        1.65        0.12 o   0.4014E+02
   4  11   1        1.99        1.89        0.16 o   0.5123E+02
   5  11   1        4.18        4.20        0.12 o   0.6596E+02
   6  11   1        4.58        4.59        0.13 o   0.5794E+02
   7  11   1        2.76        2.79        0.19 o   0.6999E+02
  -5  12   1        3.48        3.52        0.15 o   0.7154E+02
  -4  12   1        6.67        6.44        0.10 o   0.3482E+02
  -3  12   1        0.97        0.83        0.19 <   0.0000E+00
  -2  12   1        2.99        3.09        0.09 o   0.7174E+02
  -1  12   1        1.58        1.60        0.13 o   0.3776E+02
   0  12   1        7.25        7.20        0.07 o   0.3260E+02
   1  12   1        1.18        1.05        0.13 o   0.1888E+02
   2  12   1        4.55        4.36        0.09 o   0.5206E+02
   3  12   1        1.38        1.06        0.18 o   0.1592E+02
   4  12   1        0.97        0.59        0.29 <   0.0000E+00
   5  12   1        2.01        1.73        0.17 o   0.3974E+02
   6  12   1        3.25        3.37        0.14 o   0.6984E+02
  -5  13   1        0.77        0.39        0.45 <   0.0000E+00
  -4  13   1        3.79        4.11        0.18 o   0.5012E+02
  -3  13   1        2.22        2.29        0.14 o   0.5990E+02
  -2  13   1        1.17        0.67        0.17 o   0.1395E+02
  -1  13   1        3.37        3.35        0.09 o   0.7238E+02
   0  13   1        1.96        2.00        0.12 o   0.5311E+02
   1  13   1        1.03        0.64        0.19 <   0.0000E+00
   2  13   1        3.08        2.88        0.10 o   0.6380E+02
   3  13   1       -0.59        0.30        0.41 <   0.0000E+00
   4  13   1        4.60        4.56        0.13 o   0.6077E+02
   5  13   1        0.70        0.70        0.44 <   0.0000E+00
  -3  14   1       -1.02        0.88        0.28 <   0.0000E+00
  -2  14   1        0.41        1.10        0.69 <   0.0000E+00
  -1  14   1       -0.12        0.71        1.67 <   0.0000E+00
   0  14   1        4.97        4.86        0.09 o   0.5490E+02
   1  14   1        0.68        0.37        0.36 <   0.0000E+00
   2  14   1        3.91        3.76        0.11 o   0.6383E+02
   3  14   1       -0.12        0.68        2.63 <   0.0000E+00
   4  14   1       -0.08        0.09        3.81 <   0.0000E+00
  -2  15   1        1.98        2.41        0.25 o   0.2728E+02
  -1  15   1        6.23        6.05        0.14 o   0.4042E+02
   0  15   1        1.80        1.88        0.18 o   0.4808E+02
   1  15   1        1.97        2.12        0.16 o   0.5164E+02
   2  15   1        1.61        1.71        0.19 o   0.4173E+02
  -2 -14   2        2.61        2.26        0.15 o   0.3558E+02
  -1 -14   2        2.66        2.79        0.15 o   0.6402E+02
   0 -14   2        2.84        3.09        0.16 o   0.5758E+02
   1 -14   2       -0.57        0.92        0.63 <   0.0000E+00
   2 -14   2        0.49        0.95        0.74 <   0.0000E+00
  -4 -13   2        2.48        2.43        0.21 o   0.6416E+02
  -3 -13   2        1.94        1.75        0.17 o   0.4131E+02
  -2 -13   2        5.00        4.71        0.13 o   0.4568E+02
  -1 -13   2        1.60        1.57        0.20 o   0.3819E+02
   0 -13   2        3.36        3.51        0.12 o   0.6187E+02
   1 -13   2       -0.68        0.92        0.50 <   0.0000E+00
   2 -13   2        2.56        2.75        0.16 o   0.5950E+02
   3 -13   2        2.59        2.95        0.16 o   0.3541E+02
   4 -13   2        4.42        4.23        0.14 o   0.6098E+02
  -5 -12   2       -1.32        0.30        0.27 <   0.0000E+00
  -4 -12   2        2.65        2.85        0.20 o   0.5941E+02
  -3 -12   2        0.47        0.19        0.56 <   0.0000E+00
  -2 -12   2        3.64        3.40        0.13 o   0.6144E+02
  -1 -12   2        1.15        1.05        0.24 <   0.0000E+00
   0 -12   2        2.10        2.23        0.14 o   0.5658E+02
   1 -12   2        2.72        2.66        0.10 o   0.6961E+02
   2 -12   2        0.90        1.45        0.35 <   0.0000E+00
   3 -12   2        2.82        2.81        0.15 o   0.7042E+02
   4 -12   2        7.36        7.24        0.13 o   0.3159E+02
   5 -12   2        3.72        3.71        0.19 o   0.6920E+02
  -6 -11   2        2.25        2.29        0.22 o   0.6085E+02
  -5 -11   2        2.85        2.99        0.19 o   0.5857E+02
  -4 -11   2        1.22        1.04        0.31 <   0.0000E+00
  -3 -11   2        1.06        0.76        0.26 <   0.0000E+00
  -2 -11   2        5.17        5.20        0.12 o   0.5293E+02
  -1 -11   2        0.24        0.76        0.81 <   0.0000E+00
   0 -11   2        1.86        1.79        0.12 o   0.4273E+02
   1 -11   2        5.56        5.57        0.09 o   0.4874E+02
   2 -11   2        4.72        4.73        0.09 o   0.5930E+02
   3 -11   2        4.61        4.68        0.10 o   0.5887E+02
   4 -11   2        2.05        2.17        0.17 o   0.5558E+02
   5 -11   2        0.97        0.99        0.34 <   0.0000E+00
   6 -11   2       -0.36        0.45        0.96 <   0.0000E+00
  -6 -10   2        2.47        2.54        0.16 o   0.6431E+02
  -5 -10   2        0.97        1.47        0.37 <   0.0000E+00
  -4 -10   2        3.30        3.47        0.16 o   0.6372E+02
  -3 -10   2        5.80        5.72        0.12 o   0.4608E+02
  -2 -10   2        1.80        1.73        0.13 o   0.4513E+02
  -1 -10   2        0.69        1.10        0.26 <   0.0000E+00
   0 -10   2        1.59        1.51        0.12 o   0.3459E+02
   1 -10   2        3.92        3.88        0.08 o   0.6745E+02
   2 -10   2       -0.51        0.44        0.31 <   0.0000E+00
   3 -10   2        1.70        1.99        0.14 o   0.3992E+02
   4 -10   2        1.91        1.62        0.12 o   0.3691E+02
   5 -10   2        2.18        2.09        0.17 o   0.5498E+02
   6 -10   2        0.24        0.04        1.32 <   0.0000E+00
   7 -10   2        1.91        1.85        0.22 o   0.4844E+02
  -7  -9   2        0.93        0.69        0.32 <   0.0000E+00
  -6  -9   2        1.36        1.44        0.22 o   0.3282E+02
  -5  -9   2        0.33        0.68        0.97 <   0.0000E+00
  -4  -9   2        4.33        4.56        0.11 o   0.4813E+02
  -3  -9   2        3.28        3.41        0.09 o   0.6288E+02
  -2  -9   2        2.85        2.74        0.08 o   0.6917E+02
  -1  -9   2        3.27        3.11        0.07 o   0.7162E+02
   0  -9   2        4.65        4.68        0.07 o   0.5971E+02
   1  -9   2        3.07        3.24        0.07 o   0.5379E+02
   2  -9   2        3.68        3.66        0.07 o   0.6989E+02
   3  -9   2        4.17        4.13        0.08 o   0.6603E+02
   4  -9   2        0.97        0.82        0.19 <   0.0000E+00
   5  -9   2        3.24        3.23        0.14 o   0.7205E+02
   6  -9   2        0.81        0.82        0.38 <   0.0000E+00
   7  -9   2        5.54        5.40        0.15 o   0.4609E+02
  -8  -8   2        1.67        1.58        0.21 o   0.3751E+02
  -7  -8   2        1.22        0.77        0.24 <   0.0000E+00
  -6  -8   2        0.36        0.59        0.72 <   0.0000E+00
  -5  -8   2        1.12        0.95        0.20 <   0.0000E+00
  -4  -8   2        3.80        4.18        0.10 o   0.3698E+02
  -3  -8   2        8.52        8.67        0.07 o   0.2369E+02
  -2  -8   2        0.80        0.64        0.16 <   0.0000E+00
  -1  -8   2        5.02        4.88        0.06 o   0.5293E+02
   0  -8   2        1.85        1.94        0.08 o   0.4887E+02
   1  -8   2        6.09        6.22        0.06 o   0.3939E+02
   2  -8   2        0.97        1.02        0.12 o   0.1756E+02
   3  -8   2        8.36        8.37        0.07 o   0.2575E+02
   4  -8   2        4.22        4.28        0.08 o   0.6305E+02
   5  -8   2        2.49        2.32        0.12 o   0.5835E+02
   6  -8   2        0.82        0.65        0.36 <   0.0000E+00
   7  -8   2        2.71        2.76        0.16 o   0.6961E+02
   8  -8   2        4.70        4.80        0.15 o   0.5838E+02
  -8  -7   2        1.72        1.98        0.20 o   0.4500E+02
  -7  -7   2        2.42        2.40        0.15 o   0.6481E+02
  -6  -7   2        3.05        3.13        0.13 o   0.6845E+02
  -5  -7   2        0.80        0.72        0.28 <   0.0000E+00
  -4  -7   2        2.28        2.29        0.11 o   0.6153E+02
  -3  -7   2       13.86       13.87        0.10 o   0.1068E+02
  -2  -7   2        7.52        7.60        0.06 o   0.2930E+02
  -1  -7   2        1.53        1.44        0.07 o   0.3342E+02
   0  -7   2        1.81        1.94        0.06 o   0.4847E+02
   1  -7   2        8.78        9.01        0.06 o   0.2094E+02
   2  -7   2        6.92        7.03        0.06 o   0.3317E+02
   3  -7   2        4.96        4.86        0.07 o   0.5614E+02
   4  -7   2        0.84        0.62        0.18 <   0.0000E+00
   5  -7   2        0.78        0.57        0.25 <   0.0000E+00
   6  -7   2        0.81        0.98        0.33 <   0.0000E+00
   7  -7   2        1.96        1.92        0.18 o   0.5222E+02
   8  -7   2        3.42        3.36        0.15 o   0.7148E+02
  -8  -6   2        1.21        0.90        0.23 <   0.0000E+00
  -7  -6   2        3.37        3.41        0.13 o   0.7185E+02
  -6  -6   2        1.03        0.80        0.23 <   0.0000E+00
  -5  -6   2        5.26        5.29        0.11 o   0.5084E+02
  -4  -6   2        3.25        3.21        0.09 o   0.7193E+02
  -3  -6   2        6.10        6.01        0.06 o   0.4244E+02
  -2  -6   2        3.51        3.42        0.05 o   0.7150E+02
  -1  -6   2        2.07        2.25        0.05 o   0.5596E+02
   0  -6   2        0.58        0.24        0.14 <   0.0000E+00
   1  -6   2        2.78        3.12        0.05 o   0.5229E+02
   2  -6   2        1.51        1.40        0.06 o   0.2923E+02
   3  -6   2        6.58        6.67        0.06 o   0.3711E+02
   4  -6   2        3.07        3.27        0.08 o   0.5457E+02
   5  -6   2        2.18        1.95        0.11 o   0.3744E+02
   6  -6   2        2.77        2.66        0.10 o   0.6183E+02
   7  -6   2        3.60        3.88        0.13 o   0.4136E+02
   8  -6   2        7.39        7.25        0.14 o   0.3150E+02
   9  -6   2        2.67        2.61        0.18 o   0.6800E+02
  -9  -5   2        1.05        1.68        0.38 <   0.0000E+00
  -8  -5   2        1.10        0.98        0.24 <   0.0000E+00
  -7  -5   2        5.32        5.24        0.12 o   0.5165E+02
  -6  -5   2        3.92        3.94        0.10 o   0.6881E+02
  -5  -5   2        2.00        1.91        0.13 o   0.4780E+02
  -4  -5   2        3.72        3.82        0.07 o   0.6584E+02
  -3  -5   2        6.45        6.61        0.06 o   0.3536E+02
  -2  -5   2        2.43        3.01        0.05 o   0.1164E+02
  -1  -5   2        6.11        6.02        0.05 o   0.4211E+02
   0  -5   2        1.35        1.17        0.06 o   0.2319E+02
   1  -5   2        4.20        4.12        0.05 o   0.6576E+02
   2  -5   2        7.60        7.98        0.06 o   0.2096E+02
   3  -5   2        0.62        0.60        0.15 <   0.0000E+00
   4  -5   2        4.39        4.45        0.07 o   0.6204E+02
   5  -5   2        1.90        2.03        0.09 o   0.5126E+02
   6  -5   2        0.82        0.89        0.23 <   0.0000E+00
   7  -5   2        0.63        0.59        0.34 <   0.0000E+00
   8  -5   2        6.74        6.63        0.13 o   0.3612E+02
   9  -5   2        1.41        1.15        0.26 <   0.0000E+00
  -9  -4   2        0.35        0.31        1.04 <   0.0000E+00
  -8  -4   2        1.49        1.42        0.19 o   0.3273E+02
  -7  -4   2        2.03        2.02        0.15 o   0.5344E+02
  -6  -4   2        0.93        0.58        0.19 <   0.0000E+00
  -5  -4   2        2.16        2.21        0.08 o   0.5870E+02
  -4  -4   2        4.35        4.52        0.06 o   0.5606E+02
  -3  -4   2        1.75        1.61        0.07 o   0.3351E+02
  -2  -4   2        7.85        7.62        0.06 o   0.2700E+02
  -1  -4   2        1.79        1.84        0.06 o   0.4696E+02
   0  -4   2        6.79        6.58        0.05 o   0.3255E+02
   1  -4   2        7.23        7.35        0.05 o   0.3056E+02
   2  -4   2        5.24        5.53        0.05 o   0.3867E+02
   3  -4   2        2.72        2.52        0.06 o   0.5147E+02
   4  -4   2        5.06        5.00        0.06 o   0.5489E+02
   5  -4   2        1.34        1.19        0.09 o   0.2346E+02
   6  -4   2        7.23        7.13        0.10 o   0.3247E+02
   7  -4   2        2.17        2.13        0.12 o   0.5413E+02
   8  -4   2        1.37        1.48        0.18 o   0.3376E+02
   9  -4   2        0.44        0.22        0.70 <   0.0000E+00
  -9  -3   2        0.69        0.55        0.51 <   0.0000E+00
  -8  -3   2        2.78        2.80        0.13 o   0.6663E+02
  -7  -3   2        2.56        2.41        0.09 o   0.5369E+02
  -6  -3   2        4.49        4.46        0.08 o   0.6217E+02
  -5  -3   2        1.60        1.35        0.10 o   0.2405E+02
  -4  -3   2        4.72        4.93        0.06 o   0.4992E+02
  -3  -3   2        1.62        1.64        0.08 o   0.3825E+02
  -2  -3   2        1.01        0.89        0.08 o   0.1730E+02
  -1  -3   2        5.23        5.28        0.04 o   0.4873E+02
   0  -3   2       23.37       23.38        0.12 o   0.4627E+01
   1  -3   2        0.20        0.30        0.31 <   0.0000E+00
   2  -3   2        8.57        8.69        0.06 o   0.2369E+02
   3  -3   2        0.69        0.30        0.14 <   0.0000E+00
   4  -3   2       12.00       11.93        0.08 o   0.1381E+02
   5  -3   2        5.66        5.83        0.06 o   0.3732E+02
   6  -3   2        5.87        5.79        0.06 o   0.4531E+02
   7  -3   2        1.16        0.92        0.18 o   0.1640E+02
   8  -3   2        1.76        2.01        0.15 o   0.4078E+02
   9  -3   2        3.14        3.20        0.13 o   0.7109E+02
  -9  -2   2        1.29        1.52        0.24 <   0.0000E+00
  -8  -2   2        2.03        2.19        0.15 o   0.5517E+02
  -7  -2   2        2.82        2.82        0.09 o   0.6885E+02
  -6  -2   2       12.22       12.39        0.10 o   0.1277E+02
  -5  -2   2        2.36        2.35        0.08 o   0.5838E+02
  -4  -2   2        3.85        3.98        0.06 o   0.6775E+02
  -3  -2   2        3.96        4.04        0.06 o   0.6349E+02
  -2  -2   2        5.69        5.42        0.05 o   0.3794E+02
  -1  -2   2        7.24        7.23        0.05 o   0.3269E+02
   0  -2   2       24.48       25.08        0.15 o   0.3908E+01
   1  -2   2        5.23        5.13        0.04 o   0.5157E+02
   2  -2   2       10.43       10.03        0.08 o   0.1521E+02
   3  -2   2        4.93        4.87        0.05 o   0.5620E+02
   4  -2   2        0.84        0.89        0.13 o   0.1753E+02
   5  -2   2        7.90        7.69        0.09 o   0.2686E+02
   6  -2   2        6.20        6.31        0.07 o   0.3967E+02
   7  -2   2        2.31        2.40        0.08 o   0.6161E+02
   8  -2   2        5.81        5.60        0.09 o   0.4363E+02
   9  -2   2        0.35        0.54        0.71 <   0.0000E+00
  10  -2   2        3.77        3.56        0.18 o   0.6072E+02
  -9  -1   2       -0.68        0.29        0.38 <   0.0000E+00
  -8  -1   2        1.32        1.48        0.16 o   0.3258E+02
  -7  -1   2       -0.45        0.12        0.33 <   0.0000E+00
  -6  -1   2       10.26       10.46        0.09 o   0.1549E+02
  -5  -1   2        0.70        0.43        0.15 <   0.0000E+00
  -4  -1   2        8.67        8.50        0.07 o   0.2405E+02
  -3  -1   2        5.92        6.22        0.05 o   0.3284E+02
  -2  -1   2        2.73        2.85        0.04 o   0.6663E+02
  -1  -1   2        2.38        2.03        0.05 o   0.3785E+02
   0  -1   2       11.30        0.00        0.08 l   0.0000E+00
   1  -1   2       11.57       11.52        0.10 o   0.1472E+02
   2  -1   2       17.81       17.71        0.13 o   0.7119E+01
   3  -1   2        9.20        8.98        0.08 o   0.2128E+02
   4  -1   2        3.26        3.50        0.07 o   0.4909E+02
   5  -1   2       10.22        9.92        0.09 o   0.1700E+02
   6  -1   2        1.18        1.13        0.12 o   0.2454E+02
   7  -1   2        3.45        3.39        0.08 o   0.7030E+02
   8  -1   2        2.35        2.14        0.09 o   0.4647E+02
   9  -1   2        2.66        2.64        0.14 o   0.6832E+02
  10  -1   2        2.93        2.97        0.14 o   0.7166E+02
  -9   0   2        1.08        1.13        0.28 <   0.0000E+00
  -8   0   2        2.80        2.90        0.14 o   0.7062E+02
  -7   0   2       -0.07        0.10        2.38 <   0.0000E+00
  -6   0   2        7.26        7.39        0.08 o   0.3196E+02
  -5   0   2        4.92        4.98        0.06 o   0.5408E+02
  -4   0   2        0.72        0.33        0.12 <   0.0000E+00
  -3   0   2        2.39        2.14        0.05 o   0.4098E+02
  -2   0   2        3.38        3.54        0.04 o   0.7185E+02
  -1   0   2       -0.44        0.38        0.13 <   0.0000E+00
   1   0   2        1.98        0.00        0.06 l   0.0000E+00
   3   0   2        5.53        5.21        0.07 o   0.3321E+02
   4   0   2        1.84        1.82        0.07 o   0.4831E+02
   5   0   2        5.46        5.41        0.07 o   0.5006E+02
   6   0   2        0.38        0.61        0.30 <   0.0000E+00
   7   0   2        6.44        6.56        0.09 o   0.3690E+02
   8   0   2        2.97        2.99        0.08 o   0.7000E+02
   9   0   2        3.08        2.82        0.13 o   0.4542E+02
  10   0   2        0.93        1.09        0.30 <   0.0000E+00
  -9   1   2        1.66        1.61        0.20 o   0.3764E+02
  -8   1   2        1.44        1.35        0.20 o   0.2915E+02
  -7   1   2        2.46        2.41        0.13 o   0.6487E+02
  -6   1   2        1.23        1.02        0.17 o   0.1662E+02
  -5   1   2        4.43        4.64        0.06 o   0.5059E+02
  -4   1   2        3.53        3.46        0.05 o   0.7187E+02
  -3   1   2        6.51        6.37        0.05 o   0.3634E+02
  -2   1   2        0.93        0.46        0.08 o   0.1331E+02
  -1   1   2       16.50       16.44        0.11 o   0.8064E+01
   1   1   2        4.01        0.00        0.10 l   0.0000E+00
   2   1   2       24.29       23.06        0.29 o   0.2795E+01
   3   1   2        5.97        5.87        0.07 o   0.4386E+02
   4   1   2        3.69        3.68        0.07 o   0.7066E+02
   5   1   2       10.01       10.17        0.10 o   0.1846E+02
   6   1   2        0.62        0.25        0.21 <   0.0000E+00
   7   1   2        4.03        3.77        0.09 o   0.4164E+02
   8   1   2        2.34        2.25        0.09 o   0.6215E+02
   9   1   2        0.91        1.09        0.29 <   0.0000E+00
  10   1   2        0.49        0.55        0.53 <   0.0000E+00
  -9   2   2        1.43        1.52        0.23 o   0.3448E+02
  -8   2   2        2.04        2.11        0.16 o   0.5555E+02
  -7   2   2        7.35        7.35        0.12 o   0.3169E+02
  -6   2   2        2.09        2.19        0.09 o   0.5549E+02
  -5   2   2        0.73        0.95        0.15 <   0.0000E+00
  -4   2   2        1.80        1.37        0.07 o   0.1985E+02
  -3   2   2       11.54       11.53        0.08 o   0.1461E+02
  -2   2   2        1.70        1.96        0.05 o   0.4151E+02
  -1   2   2        5.24        5.39        0.04 o   0.4929E+02
   0   2   2        1.73        0.00        0.05 l   0.0000E+00
   2   2   2        6.68        6.57        0.06 o   0.3587E+02
   3   2   2        9.38        9.41        0.08 o   0.2115E+02
   4   2   2        1.80        1.58        0.08 o   0.3296E+02
   5   2   2        6.42        6.54        0.07 o   0.3633E+02
   6   2   2        7.46        7.40        0.08 o   0.3128E+02
   7   2   2        0.85        0.86        0.18 <   0.0000E+00
   8   2   2        1.96        1.81        0.10 o   0.4024E+02
   9   2   2        4.36        4.19        0.11 o   0.5478E+02
  10   2   2        2.54        2.62        0.16 o   0.6481E+02
  -9   3   2        4.22        3.98        0.14 o   0.5768E+02
  -8   3   2       -0.62        0.14        0.41 <   0.0000E+00
  -7   3   2        7.91        7.90        0.10 o   0.2819E+02
  -6   3   2        3.33        3.33        0.08 o   0.7256E+02
  -5   3   2        2.65        2.64        0.08 o   0.6792E+02
  -4   3   2        1.61        1.46        0.08 o   0.3650E+02
  -3   3   2       11.20       10.80        0.07 o   0.1333E+02
  -2   3   2        2.85        2.79        0.04 o   0.6938E+02
  -1   3   2        9.69        9.85        0.06 o   0.1857E+02
   0   3   2        4.15        3.60        0.04 o   0.3217E+01
   1   3   2        4.40        4.37        0.04 o   0.6313E+02
   2   3   2        6.28        6.41        0.05 o   0.3611E+02
   3   3   2       13.52       13.76        0.10 o   0.1062E+02
   4   3   2        8.94        8.83        0.08 o   0.2303E+02
   5   3   2        3.31        3.17        0.07 o   0.6821E+02
   6   3   2        2.74        2.49        0.09 o   0.4749E+02
   7   3   2        6.65        6.66        0.09 o   0.3721E+02
   8   3   2        5.12        5.13        0.09 o   0.5415E+02
   9   3   2        0.66        0.50        0.30 <   0.0000E+00
  10   3   2        1.90        2.15        0.18 o   0.4681E+02
  -9   4   2        1.93        2.21        0.19 o   0.4412E+02
  -8   4   2        0.80        0.31        0.36 <   0.0000E+00
  -7   4   2        8.10        7.88        0.10 o   0.2542E+02
  -6   4   2        7.56        7.37        0.08 o   0.2875E+02
  -5   4   2        1.91        1.88        0.09 o   0.4988E+02
  -4   4   2        4.53        4.34        0.06 o   0.5514E+02
  -3   4   2       10.93       11.01        0.07 o   0.1583E+02
  -2   4   2       11.21       11.29        0.07 o   0.1524E+02
  -1   4   2        9.41        9.12        0.06 o   0.1923E+02
   0   4   2        9.60        9.92        0.05 o   0.1805E+02
   1   4   2        1.56        1.93        0.05 o   0.3436E+02
   2   4   2        3.81        3.84        0.05 o   0.6985E+02
   3   4   2        2.42        2.54        0.05 o   0.6292E+02
   4   4   2       11.60       11.51        0.10 o   0.1460E+02
   5   4   2       -0.37        0.10        0.29 <   0.0000E+00
   6   4   2        5.09        4.91        0.08 o   0.4823E+02
   7   4   2        3.97        3.70        0.09 o   0.5373E+02
   8   4   2        3.79        3.65        0.12 o   0.6657E+02
   9   4   2        0.84        0.77        0.29 <   0.0000E+00
  10   4   2        2.73        2.76        0.15 o   0.6975E+02
  -9   5   2        2.61        2.82        0.21 o   0.5875E+02
  -8   5   2        2.32        2.21        0.16 o   0.5740E+02
  -7   5   2        0.91        1.02        0.24 <   0.0000E+00
  -6   5   2        2.91        2.85        0.09 o   0.6313E+02
  -5   5   2        1.60        1.34        0.10 o   0.2213E+02
  -4   5   2        3.82        3.76        0.06 o   0.6971E+02
  -3   5   2        8.04        8.06        0.06 o   0.2701E+02
  -2   5   2        3.51        3.78        0.05 o   0.3935E+02
  -1   5   2        0.53        0.50        0.15 <   0.0000E+00
   0   5   2        1.66        1.15        0.05 o   0.1451E+02
   1   5   2        2.22        2.56        0.04 o   0.4143E+02
   2   5   2        0.96        0.74        0.10 o   0.1700E+02
   3   5   2        4.03        4.38        0.05 o   0.3571E+02
   4   5   2       11.05       11.02        0.08 o   0.1588E+02
   5   5   2        5.67        5.73        0.07 o   0.4585E+02
   6   5   2        1.59        1.40        0.12 o   0.2725E+02
   7   5   2        3.06        2.91        0.10 o   0.5924E+02
   8   5   2        5.47        5.52        0.11 o   0.4948E+02
   9   5   2        2.38        2.22        0.15 o   0.5453E+02
  -8   6   2        2.33        2.45        0.16 o   0.6112E+02
  -7   6   2        2.54        2.53        0.14 o   0.6714E+02
  -6   6   2        3.80        3.72        0.10 o   0.6988E+02
  -5   6   2        4.65        4.66        0.08 o   0.6020E+02
  -4   6   2        4.63        4.52        0.07 o   0.5995E+02
  -3   6   2        3.00        2.84        0.05 o   0.5498E+02
  -2   6   2        9.63        9.37        0.06 o   0.1881E+02
  -1   6   2        1.99        1.97        0.06 o   0.4594E+02
   0   6   2        0.96        1.09        0.09 o   0.1855E+02
   1   6   2        1.38        1.09        0.06 o   0.1892E+02
   2   6   2        1.09        0.87        0.09 o   0.1611E+02
   3   6   2       -0.13        0.13        0.67 <   0.0000E+00
   4   6   2        7.61        7.58        0.06 o   0.3024E+02
   5   6   2        5.72        5.75        0.07 o   0.4654E+02
   6   6   2       -0.29        0.26        0.50 <   0.0000E+00
   7   6   2        1.55        1.50        0.10 o   0.3359E+02
   8   6   2        6.88        6.92        0.12 o   0.3553E+02
   9   6   2        4.06        4.27        0.13 o   0.5231E+02
  -8   7   2        1.44        1.19        0.31 <   0.0000E+00
  -7   7   2        2.91        2.87        0.18 o   0.7141E+02
  -6   7   2        4.88        4.62        0.12 o   0.4136E+02
  -5   7   2        0.46        0.41        0.46 <   0.0000E+00
  -4   7   2        4.77        4.64        0.07 o   0.5310E+02
  -3   7   2        3.15        3.15        0.05 o   0.7166E+02
  -2   7   2        5.37        5.49        0.05 o   0.4841E+02
  -1   7   2        6.95        6.45        0.05 o   0.1849E+02
   0   7   2        3.33        2.82        0.05 o   0.1274E+02
   1   7   2        2.91        2.84        0.05 o   0.7155E+02
   2   7   2        7.42        7.33        0.06 o   0.3092E+02
   3   7   2        4.23        4.38        0.06 o   0.5014E+02
   4   7   2        4.72        4.70        0.07 o   0.5856E+02
   5   7   2        2.44        2.18        0.08 o   0.4623E+02
   6   7   2        5.84        5.63        0.09 o   0.4215E+02
   7   7   2        2.45        2.39        0.11 o   0.6494E+02
   8   7   2        2.61        2.58        0.14 o   0.6751E+02
   9   7   2        0.49        0.46        0.53 <   0.0000E+00
  -8   8   2        2.98        3.28        0.17 o   0.5118E+02
  -7   8   2        1.06        0.74        0.31 <   0.0000E+00
  -6   8   2        3.98        4.09        0.13 o   0.6389E+02
  -5   8   2       -0.22        0.63        0.86 <   0.0000E+00
  -4   8   2        5.14        5.13        0.07 o   0.5251E+02
  -3   8   2        2.56        2.66        0.07 o   0.6715E+02
  -2   8   2        0.31        0.21        0.30 <   0.0000E+00
  -1   8   2        4.66        4.52        0.05 o   0.5830E+02
   0   8   2       11.25       11.31        0.07 o   0.1515E+02
   1   8   2        6.23        6.34        0.05 o   0.3965E+02
   2   8   2        1.34        1.56        0.08 o   0.3320E+02
   3   8   2        3.11        3.07        0.06 o   0.7211E+02
   4   8   2        2.78        2.95        0.08 o   0.6556E+02
   5   8   2        6.03        6.13        0.08 o   0.4106E+02
   6   8   2        1.04        1.16        0.17 o   0.2343E+02
   7   8   2        0.83        0.75        0.26 <   0.0000E+00
   8   8   2        3.64        3.67        0.14 o   0.7080E+02
   9   8   2        4.80        4.74        0.14 o   0.5811E+02
  -7   9   2        1.01        0.64        0.34 <   0.0000E+00
  -6   9   2        4.27        4.48        0.14 o   0.4801E+02
  -5   9   2        1.84        2.04        0.18 o   0.4514E+02
  -4   9   2        4.92        4.83        0.08 o   0.5553E+02
  -3   9   2        3.43        3.63        0.07 o   0.6217E+02
  -2   9   2        3.81        3.85        0.06 o   0.6665E+02
  -1   9   2        2.45        2.18        0.07 o   0.3832E+02
   0   9   2        8.92        8.95        0.07 o   0.2293E+02
   1   9   2        2.77        2.88        0.06 o   0.6788E+02
   2   9   2        3.29        3.46        0.07 o   0.6102E+02
   3   9   2        1.51        1.65        0.11 o   0.3827E+02
   4   9   2        3.08        3.16        0.08 o   0.7066E+02
   5   9   2        2.01        2.06        0.11 o   0.5461E+02
   6   9   2        1.35        1.59        0.15 o   0.3386E+02
   7   9   2        6.69        6.97        0.12 o   0.2902E+02
   8   9   2        2.17        2.51        0.17 o   0.4864E+02
  -7  10   2        0.45        0.45        0.75 <   0.0000E+00
  -6  10   2        2.99        2.88        0.16 o   0.6987E+02
  -5  10   2        2.29        2.37        0.16 o   0.6183E+02
  -4  10   2        1.72        1.65        0.10 o   0.3778E+02
  -3  10   2        4.67        4.80        0.07 o   0.5586E+02
  -2  10   2        3.53        3.61        0.07 o   0.6402E+02
  -1  10   2        0.91        0.67        0.15 o   0.1681E+02
   0  10   2        3.66        3.80        0.07 o   0.6322E+02
   1  10   2        6.73        6.96        0.06 o   0.3353E+02
   2  10   2        3.11        2.94        0.08 o   0.6428E+02
   3  10   2        3.04        3.09        0.09 o   0.7214E+02
   4  10   2        1.74        1.62        0.13 o   0.3873E+02
   5  10   2        3.96        3.98        0.10 o   0.6831E+02
   6  10   2        0.99        0.79        0.26 <   0.0000E+00
   7  10   2        4.46        4.61        0.12 o   0.5548E+02
   8  10   2        5.03        5.07        0.14 o   0.5334E+02
  -6  11   2        2.26        2.33        0.19 o   0.6000E+02
  -5  11   2       -0.85        0.11        0.35 <   0.0000E+00
  -4  11   2        3.34        3.47        0.10 o   0.6723E+02
  -3  11   2        0.42        0.13        0.33 <   0.0000E+00
  -2  11   2        2.59        2.45        0.10 o   0.6106E+02
  -1  11   2        0.50        0.33        0.35 <   0.0000E+00
   0  11   2        3.76        4.03        0.07 o   0.4635E+02
   1  11   2       10.10       10.18        0.08 o   0.1784E+02
   2  11   2        2.33        2.46        0.09 o   0.6280E+02
   3  11   2        0.79        0.01        0.24 <   0.0000E+00
   4  11   2       -0.82        0.12        0.23 <   0.0000E+00
   5  11   2        5.06        5.08        0.12 o   0.5460E+02
   6  11   2        0.81        0.65        0.33 <   0.0000E+00
   7  11   2        2.10        2.24        0.22 o   0.5506E+02
  -5  12   2        6.33        6.11        0.14 o   0.3647E+02
  -4  12   2        0.32        0.06        0.66 <   0.0000E+00
  -3  12   2        2.00        2.09        0.13 o   0.5436E+02
  -2  12   2        0.91        1.12        0.23 <   0.0000E+00
  -1  12   2        4.43        4.32        0.08 o   0.6128E+02
   0  12   2        5.72        5.70        0.07 o   0.4697E+02
   1  12   2        7.67        7.55        0.07 o   0.2973E+02
   2  12   2        4.35        4.45        0.09 o   0.5935E+02
   3  12   2        5.76        5.81        0.10 o   0.4402E+02
   4  12   2        3.18        3.05        0.12 o   0.5945E+02
   5  12   2        1.71        1.73        0.19 o   0.4211E+02
   6  12   2        1.26        1.42        0.24 <   0.0000E+00
  -5  13   2        1.48        1.74        0.26 <   0.0000E+00
  -4  13   2       -0.84        0.45        0.30 <   0.0000E+00
  -3  13   2        4.90        4.68        0.10 o   0.5076E+02
  -2  13   2        0.88        1.01        0.22 <   0.0000E+00
  -1  13   2        1.22        1.40        0.16 o   0.2888E+02
   0  13   2        0.45        1.00        0.43 <   0.0000E+00
   1  13   2        2.78        2.78        0.10 o   0.7002E+02
   2  13   2        4.67        4.59        0.09 o   0.5984E+02
   3  13   2        1.89        1.76        0.16 o   0.3866E+02
   4  13   2        1.91        1.79        0.16 o   0.4341E+02
   5  13   2        2.28        2.31        0.17 o   0.6100E+02
   6  13   2        4.22        4.27        0.14 o   0.6502E+02
  -3  14   2        3.03        3.29        0.11 o   0.5620E+02
  -2  14   2        0.63        0.49        0.36 <   0.0000E+00
  -1  14   2        0.35        0.22        0.65 <   0.0000E+00
   0  14   2        2.89        2.93        0.11 o   0.7126E+02
   1  14   2        0.92        0.99        0.26 <   0.0000E+00
   2  14   2       -0.55        0.31        0.45 <   0.0000E+00
   3  14   2        2.75        2.77        0.14 o   0.6978E+02
   4  14   2        3.02        3.01        0.15 o   0.7213E+02
   5  14   2        2.43        2.34        0.17 o   0.6217E+02
  -2  15   2        0.43        0.94        0.82 <   0.0000E+00
  -1  15   2        1.26        1.00        0.24 <   0.0000E+00
   0  15   2        2.98        3.07        0.12 o   0.7151E+02
   1  15   2        2.09        1.72        0.15 o   0.2989E+02
   2  15   2        1.78        1.44        0.18 o   0.2680E+02
   3  15   2        2.83        2.78        0.14 o   0.7081E+02
  -1 -14   3        4.14        3.63        0.14 o   0.1358E+02
   0 -14   3       -1.27        0.31        0.28 <   0.0000E+00
   1 -14   3       -1.16        0.12        0.32 <   0.0000E+00
  -3 -13   3        2.55        2.33        0.16 o   0.5128E+02
  -2 -13   3        1.30        0.93        0.25 <   0.0000E+00
  -1 -13   3        3.06        2.99        0.14 o   0.7102E+02
   0 -13   3        0.20        0.53        1.35 <   0.0000E+00
   1 -13   3        1.75        2.04        0.19 o   0.4053E+02
   2 -13   3        0.68        1.18        0.51 <   0.0000E+00
   3 -13   3        1.57        1.58        0.24 o   0.3833E+02
   4 -13   3        0.71        1.11        0.50 <   0.0000E+00
  -4 -12   3        1.56        1.53        0.29 <   0.0000E+00
  -3 -12   3        1.10        1.15        0.27 <   0.0000E+00
  -2 -12   3        1.96        1.81        0.17 o   0.4479E+02
  -1 -12   3        6.73        6.73        0.12 o   0.3687E+02
   0 -12   3        2.95        3.01        0.11 o   0.7176E+02
   1 -12   3       -0.45        0.30        0.56 <   0.0000E+00
   2 -12   3        0.99        0.90        0.33 <   0.0000E+00
   3 -12   3        4.86        4.77        0.14 o   0.5738E+02
   4 -12   3        2.73        2.85        0.16 o   0.6383E+02
   5 -12   3       -0.52        0.55        0.86 <   0.0000E+00
  -5 -11   3        2.71        2.66        0.19 o   0.6779E+02
  -4 -11   3        1.62        1.75        0.26 o   0.4216E+02
  -3 -11   3        3.19        3.04        0.14 o   0.6579E+02
  -2 -11   3        6.21        6.28        0.12 o   0.4098E+02
  -1 -11   3        2.52        2.50        0.14 o   0.6586E+02
   0 -11   3        1.34        1.32        0.16 o   0.2825E+02
   1 -11   3        1.25        1.21        0.20 o   0.2589E+02
   2 -11   3        4.46        4.72        0.10 o   0.4647E+02
   3 -11   3        1.77        2.06        0.19 o   0.4163E+02
   4 -11   3        2.28        2.11        0.16 o   0.5576E+02
   5 -11   3        3.76        4.06        0.19 o   0.5550E+02
   6 -11   3        3.29        3.43        0.16 o   0.6917E+02
  -6 -10   3        0.44        0.10        0.66 <   0.0000E+00
  -5 -10   3        2.88        2.86        0.18 o   0.7037E+02
  -4 -10   3        3.31        3.11        0.17 o   0.5800E+02
  -3 -10   3        2.41        2.24        0.14 o   0.5428E+02
  -2 -10   3        3.14        2.99        0.11 o   0.6290E+02
  -1 -10   3        3.54        3.65        0.10 o   0.6233E+02
   0 -10   3        2.34        2.29        0.11 o   0.6212E+02
   1 -10   3        2.57        2.66        0.11 o   0.6738E+02
   2 -10   3        2.26        2.29        0.10 o   0.5980E+02
   3 -10   3       -0.55        0.52        0.37 <   0.0000E+00
   4 -10   3        2.85        2.60        0.14 o   0.5175E+02
   5 -10   3        0.45        0.25        0.66 <   0.0000E+00
   6 -10   3        1.91        1.91        0.20 o   0.4757E+02
   7 -10   3        1.05        0.11        0.35 <   0.0000E+00
  -7  -9   3        1.32        1.12        0.25 <   0.0000E+00
  -6  -9   3        0.82        1.04        0.35 <   0.0000E+00
  -5  -9   3        2.04        1.79        0.16 o   0.3837E+02
  -4  -9   3        1.73        1.65        0.16 o   0.3823E+02
  -3  -9   3        0.44        0.16        0.43 <   0.0000E+00
  -2  -9   3        0.70        0.56        0.28 <   0.0000E+00
  -1  -9   3        1.90        1.97        0.10 o   0.5117E+02
   0  -9   3        4.45        4.56        0.08 o   0.5962E+02
   1  -9   3        0.83        0.67        0.21 <   0.0000E+00
   2  -9   3       10.26       10.22        0.09 o   0.1801E+02
   3  -9   3        1.88        1.79        0.11 o   0.4491E+02
   4  -9   3        4.58        4.62        0.09 o   0.6082E+02
   5  -9   3        0.78        0.82        0.37 <   0.0000E+00
   6  -9   3        3.96        3.88        0.14 o   0.6826E+02
   7  -9   3       -1.03        0.25        0.30 <   0.0000E+00
  -7  -8   3       -0.37        0.79        0.77 <   0.0000E+00
  -6  -8   3        1.14        1.29        0.24 <   0.0000E+00
  -5  -8   3        5.00        5.04        0.12 o   0.5516E+02
  -4  -8   3        1.78        1.71        0.14 o   0.4504E+02
  -3  -8   3        2.33        2.28        0.10 o   0.5961E+02
  -2  -8   3        3.91        4.01        0.08 o   0.6573E+02
  -1  -8   3        2.05        1.93        0.08 o   0.5076E+02
   0  -8   3        0.59        0.36        0.20 <   0.0000E+00
   1  -8   3        3.35        3.43        0.08 o   0.7104E+02
   2  -8   3        6.55        6.76        0.06 o   0.3218E+02
   3  -8   3       11.93       11.95        0.10 o   0.1373E+02
   4  -8   3        0.93        1.16        0.19 <   0.0000E+00
   5  -8   3       -0.26        0.72        0.80 <   0.0000E+00
   6  -8   3        4.68        4.51        0.14 o   0.5434E+02
   7  -8   3        4.28        4.16        0.14 o   0.6274E+02
   8  -8   3        1.35        1.04        0.27 <   0.0000E+00
  -8  -7   3        5.27        5.30        0.13 o   0.5157E+02
  -7  -7   3        4.36        4.26        0.13 o   0.6109E+02
  -6  -7   3        3.75        3.81        0.13 o   0.6822E+02
  -5  -7   3        3.23        3.10        0.13 o   0.6687E+02
  -4  -7   3        8.76        8.99        0.11 o   0.2040E+02
  -3  -7   3        6.20        6.23        0.08 o   0.4121E+02
  -2  -7   3        3.19        3.09        0.07 o   0.6984E+02
  -1  -7   3        1.41        1.37        0.09 o   0.2953E+02
   0  -7   3        6.71        6.58        0.05 o   0.3640E+02
   1  -7   3        2.80        2.67        0.06 o   0.5962E+02
   2  -7   3        1.25        1.37        0.09 o   0.2892E+02
   3  -7   3        6.21        6.16        0.06 o   0.4136E+02
   4  -7   3        1.84        1.90        0.11 o   0.4933E+02
   5  -7   3        2.74        2.79        0.11 o   0.6872E+02
   6  -7   3        2.30        2.57        0.16 o   0.5029E+02
   7  -7   3        2.73        2.93        0.15 o   0.6061E+02
   8  -7   3        2.25        2.39        0.19 o   0.6048E+02
  -8  -6   3        1.28        1.36        0.24 <   0.0000E+00
  -7  -6   3        1.10        1.11        0.25 <   0.0000E+00
  -6  -6   3        1.61        1.50        0.18 o   0.3396E+02
  -5  -6   3        2.06        2.16        0.14 o   0.5603E+02
  -4  -6   3       -0.39        0.39        0.39 <   0.0000E+00
  -3  -6   3        4.74        4.69        0.07 o   0.5883E+02
  -2  -6   3        7.30        7.34        0.06 o   0.3050E+02
  -1  -6   3        3.68        3.65        0.05 o   0.7020E+02
   0  -6   3        3.39        3.17        0.05 o   0.5288E+02
   1  -6   3        0.92        1.11        0.11 o   0.2159E+02
   2  -6   3        2.98        3.08        0.05 o   0.6523E+02
   3  -6   3        9.85        9.70        0.08 o   0.1943E+02
   4  -6   3        0.66        0.78        0.21 <   0.0000E+00
   5  -6   3        0.67        0.67        0.23 <   0.0000E+00
   6  -6   3        2.12        1.94        0.12 o   0.4034E+02
   7  -6   3        6.20        6.11        0.13 o   0.4185E+02
   8  -6   3        0.85        1.12        0.38 <   0.0000E+00
   9  -6   3        1.77        1.65        0.22 o   0.3814E+02
  -8  -5   3        2.26        2.45        0.16 o   0.5726E+02
  -7  -5   3       -0.17        0.55        1.35 <   0.0000E+00
  -6  -5   3        6.18        6.02        0.09 o   0.3935E+02
  -5  -5   3        4.53        4.40        0.11 o   0.6024E+02
  -4  -5   3        1.59        1.73        0.14 o   0.4139E+02
  -3  -5   3        5.55        5.60        0.06 o   0.4867E+02
  -2  -5   3        6.44        6.18        0.06 o   0.3240E+02
  -1  -5   3        8.40        8.23        0.06 o   0.2537E+02
   0  -5   3        8.87        8.43        0.06 o   0.1942E+02
   1  -5   3        8.62        8.83        0.06 o   0.2122E+02
   2  -5   3        3.14        2.99        0.05 o   0.6077E+02
   3  -5   3        7.71        7.71        0.06 o   0.2939E+02
   4  -5   3        0.55        0.47        0.21 <   0.0000E+00
   5  -5   3        2.32        2.28        0.09 o   0.5792E+02
   6  -5   3        2.28        2.27        0.11 o   0.5708E+02
   7  -5   3        1.21        1.21        0.23 <   0.0000E+00
   8  -5   3        1.78        1.89        0.20 o   0.4741E+02
   9  -5   3        1.32        1.33        0.27 <   0.0000E+00
  -8  -4   3        2.35        2.57        0.15 o   0.5528E+02
  -7  -4   3        2.75        2.83        0.13 o   0.6944E+02
  -6  -4   3        0.94        0.77        0.20 <   0.0000E+00
  -5  -4   3        4.96        5.08        0.08 o   0.5247E+02
  -4  -4   3        1.27        1.44        0.11 o   0.3145E+02
  -3  -4   3        2.67        2.70        0.06 o   0.6790E+02
  -2  -4   3        3.43        3.17        0.05 o   0.6273E+02
  -1  -4   3        5.48        5.72        0.05 o   0.3984E+02
   0  -4   3        7.43        7.41        0.05 o   0.3072E+02
   1  -4   3       13.02       12.98        0.08 o   0.1201E+02
   2  -4   3        2.97        2.70        0.05 o   0.4426E+02
   3  -4   3        2.05        1.87        0.06 o   0.4799E+02
   4  -4   3        2.95        2.76        0.06 o   0.6262E+02
   5  -4   3        6.43        6.40        0.07 o   0.3952E+02
   6  -4   3        5.74        5.68        0.09 o   0.4586E+02
   7  -4   3        1.15        0.95        0.15 o   0.1707E+02
   8  -4   3        0.62        0.67        0.36 <   0.0000E+00
   9  -4   3        2.25        2.12        0.18 o   0.5102E+02
  -9  -3   3        2.12        2.31        0.23 o   0.5614E+02
  -8  -3   3        2.90        2.98        0.13 o   0.7154E+02
  -7  -3   3        0.69        0.26        0.27 <   0.0000E+00
  -6  -3   3        2.27        2.17        0.09 o   0.5948E+02
  -5  -3   3        8.96        9.25        0.09 o   0.1979E+02
  -4  -3   3        4.75        4.96        0.07 o   0.4759E+02
  -3  -3   3        6.83        6.50        0.06 o   0.2834E+02
  -2  -3   3        8.46        7.97        0.06 o   0.1702E+02
  -1  -3   3        8.38        9.00        0.05 o   0.1267E+02
   0  -3   3       19.37       18.67        0.11 o   0.5442E+01
   1  -3   3        6.68        6.65        0.05 o   0.3732E+02
   2  -3   3        1.96        1.96        0.05 o   0.5030E+02
   3  -3   3        6.19        5.96        0.06 o   0.3823E+02
   4  -3   3        5.01        4.85        0.06 o   0.5200E+02
   5  -3   3        3.27        3.44        0.07 o   0.6755E+02
   6  -3   3        8.91        8.82        0.07 o   0.2305E+02
   7  -3   3        7.92        7.92        0.08 o   0.2802E+02
   8  -3   3        2.24        2.15        0.13 o   0.5778E+02
   9  -3   3        0.21        0.07        1.42 <   0.0000E+00
  -9  -2   3       -0.82        0.73        0.34 <   0.0000E+00
  -8  -2   3        3.30        3.35        0.12 o   0.7195E+02
  -7  -2   3        2.00        1.78        0.11 o   0.4328E+02
  -6  -2   3        4.71        4.71        0.08 o   0.5473E+02
  -5  -2   3        7.64        7.81        0.08 o   0.2578E+02
  -4  -2   3        0.59        0.26        0.17 <   0.0000E+00
  -3  -2   3        3.31        2.96        0.05 o   0.4108E+02
  -2  -2   3       -0.07        0.33        1.22 <   0.0000E+00
  -1  -2   3        0.32        0.87        0.23 <   0.0000E+00
   0  -2   3       25.52       24.71        0.14 o   0.3679E+01
   1  -2   3       15.47       14.98        0.09 o   0.8221E+01
   2  -2   3        5.38        5.43        0.04 o   0.4785E+02
   3  -2   3        0.59        0.57        0.12 <   0.0000E+00
   4  -2   3        0.40        0.70        0.22 <   0.0000E+00
   5  -2   3        5.01        5.40        0.06 o   0.2721E+02
   6  -2   3       15.23       15.24        0.12 o   0.9022E+01
   7  -2   3        4.18        4.10        0.09 o   0.6331E+02
   8  -2   3        5.75        5.81        0.09 o   0.4670E+02
   9  -2   3        3.84        3.71        0.12 o   0.6685E+02
  10  -2   3        4.12        4.03        0.15 o   0.6578E+02
  -9  -1   3        2.89        2.93        0.15 o   0.7137E+02
  -8  -1   3       -0.70        0.14        0.35 <   0.0000E+00
  -7  -1   3        0.29        0.45        0.55 <   0.0000E+00
  -6  -1   3        3.18        3.09        0.08 o   0.6842E+02
  -5  -1   3        8.68        8.54        0.08 o   0.2402E+02
  -4  -1   3        6.43        6.42        0.06 o   0.3954E+02
  -3  -1   3        0.80        0.93        0.11 o   0.1737E+02
  -2  -1   3        2.92        2.88        0.05 o   0.7139E+02
  -1  -1   3        6.47        6.60        0.05 o   0.3687E+02
   0  -1   3       30.71       30.22        0.17 o   0.3006E+01
   1  -1   3        8.85        8.26        0.06 o   0.1417E+02
   2  -1   3        7.17        7.61        0.06 o   0.1988E+02
   3  -1   3        3.01        3.02        0.06 o   0.7183E+02
   4  -1   3        5.62        5.75        0.06 o   0.4023E+02
   5  -1   3        0.36        0.30        0.29 <   0.0000E+00
   6  -1   3        7.40        7.42        0.08 o   0.3055E+02
   7  -1   3        1.97        1.71        0.10 o   0.3146E+02
   8  -1   3        0.17        0.45        0.93 <   0.0000E+00
   9  -1   3        1.69        1.68        0.17 o   0.3770E+02
  10  -1   3        4.74        4.78        0.13 o   0.5850E+02
  -9   0   3        2.79        2.84        0.15 o   0.6956E+02
  -8   0   3        1.64        1.79        0.18 o   0.4314E+02
  -7   0   3        1.23        1.35        0.13 o   0.2798E+02
  -6   0   3        5.47        5.27        0.08 o   0.4871E+02
  -5   0   3        4.99        4.85        0.07 o   0.5455E+02
  -4   0   3        1.56        1.95        0.07 o   0.2653E+02
  -3   0   3        1.47        1.08        0.07 o   0.1678E+02
  -2   0   3        1.55        1.03        0.06 o   0.1217E+02
  -1   0   3        1.25        1.61        0.06 o   0.2791E+02
   0   0   3        8.82        8.67        0.06 o   0.2353E+02
   1   0   3        0.59        0.86        0.12 <   0.0000E+00
   2   0   3        1.72        1.80        0.05 o   0.4561E+02
   3   0   3        2.35        2.33        0.07 o   0.6238E+02
   4   0   3        1.13        1.28        0.11 o   0.2641E+02
   5   0   3        5.90        5.50        0.07 o   0.2767E+02
   6   0   3        4.64        4.68        0.07 o   0.5941E+02
   7   0   3        4.88        4.79        0.09 o   0.5564E+02
   8   0   3        1.88        1.79        0.11 o   0.4633E+02
   9   0   3        2.75        2.51        0.13 o   0.4718E+02
  10   0   3        1.97        1.72        0.17 o   0.3577E+02
  -9   1   3        2.17        1.81        0.17 o   0.3128E+02
  -8   1   3        2.01        2.20        0.17 o   0.5103E+02
  -7   1   3        2.41        2.50        0.14 o   0.6462E+02
  -6   1   3        5.20        5.30        0.09 o   0.4776E+02
  -5   1   3        1.45        1.35        0.09 o   0.2509E+02
  -4   1   3        4.52        4.75        0.06 o   0.4322E+02
  -3   1   3        7.98        7.81        0.06 o   0.2740E+02
  -2   1   3       13.63       13.33        0.08 o   0.1075E+02
  -1   1   3        4.23        4.43        0.04 o   0.4928E+02
   0   1   3        4.19        3.81        0.04 o   0.3761E+02
   1   1   3        0.39        0.47        0.15 <   0.0000E+00
   2   1   3       11.41       10.68        0.09 o   0.8920E+01
   3   1   3        9.79        9.42        0.09 o   0.1775E+02
   4   1   3        4.26        4.18        0.07 o   0.6458E+02
   5   1   3        0.50        0.17        0.21 <   0.0000E+00
   6   1   3        1.94        1.98        0.09 o   0.5252E+02
   7   1   3        3.97        3.76        0.09 o   0.6205E+02
   8   1   3        1.23        1.03        0.15 o   0.1744E+02
   9   1   3        0.46        0.21        0.33 <   0.0000E+00
  10   1   3        3.58        3.63        0.14 o   0.7102E+02
  -9   2   3        3.37        3.78        0.15 o   0.4548E+02
  -8   2   3        7.78        7.76        0.13 o   0.2913E+02
  -7   2   3        3.70        3.86        0.12 o   0.5918E+02
  -6   2   3        1.10        1.04        0.20 <   0.0000E+00
  -5   2   3        3.30        3.30        0.09 o   0.7206E+02
  -4   2   3        6.62        6.74        0.06 o   0.3522E+02
  -3   2   3        9.61        9.38        0.06 o   0.1935E+02
  -2   2   3       14.86       14.47        0.08 o   0.9143E+01
  -1   2   3        6.86        6.95        0.05 o   0.3429E+02
   0   2   3        1.39        1.46        0.05 o   0.3453E+02
   1   2   3       18.58       18.66        0.15 o   0.6627E+01
   2   2   3       13.63       12.45        0.10 o   0.4009E+01
   3   2   3        7.15        6.84        0.07 o   0.2997E+02
   4   2   3        8.14        8.00        0.08 o   0.2693E+02
   5   2   3        0.63        0.71        0.18 <   0.0000E+00
   6   2   3        0.35        0.51        0.34 <   0.0000E+00
   7   2   3        0.51        0.16        0.25 <   0.0000E+00
   8   2   3        3.70        3.88        0.08 o   0.6250E+02
   9   2   3        6.66        6.41        0.09 o   0.3550E+02
  10   2   3       -0.33        0.23        0.78 <   0.0000E+00
  -9   3   3        0.78        1.16        0.42 <   0.0000E+00
  -8   3   3        4.43        4.06        0.13 o   0.4208E+02
  -7   3   3        3.02        3.12        0.13 o   0.6781E+02
  -6   3   3        4.06        3.94        0.09 o   0.6235E+02
  -5   3   3        2.66        2.62        0.08 o   0.6809E+02
  -4   3   3        4.93        4.93        0.05 o   0.5658E+02
  -3   3   3        8.09        7.82        0.06 o   0.2487E+02
  -2   3   3       14.04       13.96        0.08 o   0.1055E+02
  -1   3   3        8.86        8.89        0.06 o   0.2333E+02
   0   3   3        4.57        4.38        0.04 o   0.5584E+02
   1   3   3       17.84       16.80        0.11 o   0.4264E+01
   2   3   3       28.40       28.05        0.18 o   0.3477E+01
   3   3   3       13.46       13.03        0.11 o   0.1058E+02
   4   3   3        1.89        1.44        0.08 o   0.2033E+02
   5   3   3        0.69        0.21        0.17 <   0.0000E+00
   6   3   3        2.01        2.01        0.10 o   0.5342E+02
   7   3   3        6.52        6.58        0.09 o   0.3676E+02
   8   3   3        1.11        1.06        0.14 o   0.1994E+02
   9   3   3        4.02        4.05        0.09 o   0.6775E+02
  10   3   3        1.58        1.33        0.20 o   0.2664E+02
  -9   4   3       -0.98        0.38        0.31 <   0.0000E+00
  -8   4   3        6.09        5.70        0.13 o   0.3182E+02
  -7   4   3        5.71        5.65        0.12 o   0.4691E+02
  -6   4   3        6.21        6.15        0.09 o   0.4130E+02
  -5   4   3        4.22        4.23        0.08 o   0.6464E+02
  -4   4   3        1.44        1.53        0.08 o   0.3624E+02
  -3   4   3        9.61        9.72        0.06 o   0.1902E+02
  -2   4   3        3.95        3.61        0.05 o   0.3390E+02
  -1   4   3       13.02       12.93        0.07 o   0.1201E+02
   0   4   3        2.21        2.03        0.05 o   0.5059E+02
   1   4   3        8.69        8.35        0.05 o   0.2176E+02
   2   4   3       10.17        9.93        0.07 o   0.1787E+02
   3   4   3       14.31       14.15        0.10 o   0.1023E+02
   4   4   3        2.41        2.42        0.07 o   0.6429E+02
   5   4   3        3.62        3.61        0.08 o   0.7111E+02
   6   4   3        5.65        5.31        0.08 o   0.3975E+02
   7   4   3        2.70        2.39        0.10 o   0.4188E+02
   8   4   3       -0.56        0.11        0.29 <   0.0000E+00
   9   4   3        5.47        5.46        0.12 o   0.4963E+02
  10   4   3        4.61        4.56        0.14 o   0.6034E+02
  -8   5   3        3.83        3.80        0.14 o   0.6864E+02
  -7   5   3        2.70        2.64        0.14 o   0.6949E+02
  -6   5   3        0.68        0.81        0.24 <   0.0000E+00
  -5   5   3        1.56        1.48        0.11 o   0.3174E+02
  -4   5   3        2.74        2.62        0.06 o   0.6961E+02
  -3   5   3        6.79        6.72        0.05 o   0.3609E+02
  -2   5   3        0.36        0.12        0.24 <   0.0000E+00
  -1   5   3        8.57        8.57        0.06 o   0.2441E+02
   0   5   3        1.88        1.99        0.05 o   0.5058E+02
   1   5   3        4.28        4.00        0.04 o   0.5346E+02
   2   5   3        0.70        0.82        0.12 <   0.0000E+00
   3   5   3        8.51        8.52        0.07 o   0.2465E+02
   4   5   3        5.82        5.83        0.05 o   0.4561E+02
   5   5   3        1.34        1.47        0.11 o   0.3346E+02
   6   5   3        0.21        0.41        0.63 <   0.0000E+00
   7   5   3        1.98        1.82        0.11 o   0.3946E+02
   8   5   3        1.10        1.02        0.17 o   0.1892E+02
   9   5   3        5.11        4.81        0.12 o   0.4105E+02
  10   5   3        3.86        4.08        0.14 o   0.5421E+02
  -8   6   3       -0.24        0.16        1.19 <   0.0000E+00
  -7   6   3        2.85        2.97        0.14 o   0.6948E+02
  -6   6   3        3.11        3.17        0.10 o   0.7146E+02
  -5   6   3        5.37        5.46        0.08 o   0.5025E+02
  -4   6   3        2.42        2.47        0.08 o   0.6482E+02
  -3   6   3        3.58        3.45        0.06 o   0.6276E+02
  -2   6   3        1.06        0.87        0.09 o   0.1631E+02
  -1   6   3        8.84        8.61        0.06 o   0.2271E+02
   0   6   3        6.31        6.21        0.05 o   0.4000E+02
   1   6   3        0.95        0.72        0.09 o   0.1670E+02
   2   6   3        4.86        4.99        0.05 o   0.5093E+02
   3   6   3        9.81        9.90        0.07 o   0.1897E+02
   4   6   3        7.23        7.19        0.06 o   0.3286E+02
   5   6   3        2.18        2.08        0.07 o   0.5268E+02
   6   6   3        0.75        0.54        0.20 <   0.0000E+00
   7   6   3        3.15        3.04        0.09 o   0.6618E+02
   8   6   3        5.89        6.04        0.08 o   0.4225E+02
   9   6   3        1.48        1.65        0.20 o   0.3733E+02
  -8   7   3        0.86        1.05        0.49 <   0.0000E+00
  -7   7   3        2.87        3.11        0.19 o   0.6152E+02
  -6   7   3       -0.68        0.23        0.33 <   0.0000E+00
  -5   7   3        0.45        0.10        0.48 <   0.0000E+00
  -4   7   3       -0.25        0.03        0.66 <   0.0000E+00
  -3   7   3        8.09        8.04        0.07 o   0.2722E+02
  -2   7   3        3.15        3.29        0.06 o   0.6290E+02
  -1   7   3        1.34        1.29        0.08 o   0.2830E+02
   0   7   3        1.50        1.07        0.07 o   0.1691E+02
   1   7   3        1.04        1.61        0.09 o   0.1762E+02
   2   7   3        7.56        7.47        0.05 o   0.3057E+02
   3   7   3        0.48        0.45        0.20 <   0.0000E+00
   4   7   3        0.51        0.18        0.23 <   0.0000E+00
   5   7   3        3.19        3.21        0.07 o   0.7249E+02
   6   7   3        4.28        4.25        0.09 o   0.6173E+02
   7   7   3        3.33        3.23        0.12 o   0.7084E+02
   8   7   3        3.79        4.07        0.10 o   0.4991E+02
   9   7   3        2.83        3.15        0.14 o   0.4642E+02
  -8   8   3        2.96        3.11        0.21 o   0.6220E+02
  -7   8   3        0.52        1.09        0.75 <   0.0000E+00
  -6   8   3        2.28        2.54        0.20 o   0.5473E+02
  -5   8   3        7.29        7.28        0.12 o   0.3230E+02
  -4   8   3       11.20       11.60        0.10 o   0.1181E+02
  -3   8   3        1.69        1.80        0.09 o   0.4401E+02
  -2   8   3        0.53        0.50        0.18 <   0.0000E+00
  -1   8   3        7.79        7.56        0.05 o   0.2677E+02
   0   8   3        5.28        5.43        0.05 o   0.4528E+02
   1   8   3        2.36        2.06        0.06 o   0.4953E+02
   2   8   3        3.84        3.79        0.05 o   0.6956E+02
   3   8   3        2.54        2.38        0.07 o   0.5275E+02
   4   8   3        2.25        2.27        0.08 o   0.6103E+02
   5   8   3        2.04        1.95        0.09 o   0.4921E+02
   6   8   3        1.84        1.58        0.10 o   0.3652E+02
   7   8   3        0.99        0.70        0.23 <   0.0000E+00
   8   8   3        6.28        6.09        0.10 o   0.3780E+02
   9   8   3        1.12        0.95        0.26 <   0.0000E+00
  -7   9   3        1.24        0.50        0.29 <   0.0000E+00
  -6   9   3        1.40        1.01        0.24 <   0.0000E+00
  -5   9   3        4.69        4.65        0.13 o   0.5960E+02
  -4   9   3        8.50        8.45        0.08 o   0.2509E+02
  -3   9   3        1.22        1.42        0.13 o   0.3006E+02
  -2   9   3        3.97        3.78        0.07 o   0.5720E+02
  -1   9   3        5.01        5.18        0.06 o   0.4590E+02
   0   9   3       -0.32        0.41        0.33 <   0.0000E+00
   1   9   3        3.16        3.14        0.06 o   0.7223E+02
   2   9   3        8.46        8.53        0.07 o   0.2488E+02
   3   9   3        0.70        0.34        0.22 <   0.0000E+00
   4   9   3        2.15        1.89        0.10 o   0.3732E+02
   5   9   3        6.04        6.14        0.09 o   0.4231E+02
   6   9   3        4.88        4.90        0.10 o   0.5659E+02
   7   9   3        6.07        5.67        0.12 o   0.3027E+02
   8   9   3        1.57        1.44        0.19 o   0.3087E+02
  -7  10   3        0.62        0.47        0.60 <   0.0000E+00
  -6  10   3        3.09        3.11        0.16 o   0.7134E+02
  -5  10   3        0.44        0.30        0.65 <   0.0000E+00
  -4  10   3        6.94        6.98        0.08 o   0.3479E+02
  -3  10   3       -0.34        0.45        0.44 <   0.0000E+00
  -2  10   3        2.29        2.21        0.08 o   0.5414E+02
  -1  10   3        1.86        1.69        0.09 o   0.4062E+02
   0  10   3        7.55        7.36        0.08 o   0.2981E+02
   1  10   3        2.39        2.33        0.08 o   0.6146E+02
   2  10   3        7.65        7.66        0.08 o   0.2970E+02
   3  10   3        4.40        4.63        0.08 o   0.5162E+02
   4  10   3        2.05        1.97        0.11 o   0.5215E+02
   5  10   3        1.22        1.33        0.17 o   0.2904E+02
   6  10   3        5.82        5.71        0.12 o   0.4511E+02
   7  10   3        4.42        4.54        0.12 o   0.6071E+02
   8  10   3        1.74        1.35        0.24 o   0.2064E+02
  -6  11   3        0.39        0.58        0.87 <   0.0000E+00
  -5  11   3        1.00        0.34        0.32 <   0.0000E+00
  -4  11   3        7.70        7.72        0.09 o   0.2967E+02
  -3  11   3        1.27        1.31        0.13 o   0.2657E+02
  -2  11   3        4.24        4.07        0.07 o   0.5986E+02
  -1  11   3        1.32        1.50        0.15 o   0.3306E+02
   0  11   3        3.89        3.75        0.08 o   0.6333E+02
   1  11   3        6.26        6.03        0.08 o   0.3842E+02
   2  11   3        1.33        1.29        0.15 o   0.2662E+02
   3  11   3        1.75        1.65        0.12 o   0.4066E+02
   4  11   3        0.19        0.03        0.99 <   0.0000E+00
   5  11   3        5.18        5.07        0.11 o   0.5281E+02
   6  11   3        3.67        3.73        0.13 o   0.7095E+02
   7  11   3        3.07        3.09        0.14 o   0.7244E+02
  -5  12   3        3.44        3.53        0.15 o   0.7055E+02
  -4  12   3        1.90        1.99        0.17 o   0.5136E+02
  -3  12   3        0.53        0.09        0.36 <   0.0000E+00
  -2  12   3        2.30        2.09        0.10 o   0.5022E+02
  -1  12   3        3.35        3.30        0.10 o   0.7254E+02
   0  12   3        1.36        1.05        0.16 o   0.1598E+02
   1  12   3        0.75        0.48        0.21 <   0.0000E+00
   2  12   3        2.94        3.10        0.12 o   0.6727E+02
   3  12   3        4.39        4.40        0.11 o   0.6349E+02
   4  12   3        1.70        1.91        0.16 o   0.4448E+02
   5  12   3        3.08        2.86        0.12 o   0.5192E+02
   6  12   3        4.79        4.72        0.13 o   0.5762E+02
   7  12   3        5.71        5.90        0.18 o   0.4205E+02
  -4  13   3        2.69        2.85        0.13 o   0.5873E+02
  -3  13   3        1.99        1.91        0.13 o   0.4819E+02
  -2  13   3        0.82        0.78        0.27 <   0.0000E+00
  -1  13   3        3.46        3.49        0.10 o   0.7190E+02
   0  13   3        3.45        3.79        0.09 o   0.4496E+02
   1  13   3        3.49        3.56        0.10 o   0.7184E+02
   2  13   3        1.23        1.14        0.21 <   0.0000E+00
   3  13   3        0.78        1.11        0.34 <   0.0000E+00
   4  13   3        0.23        0.61        1.10 <   0.0000E+00
   5  13   3        5.45        5.38        0.13 o   0.4958E+02
   6  13   3       -0.28        0.38        1.09 <   0.0000E+00
  -3  14   3        1.74        1.87        0.18 o   0.4644E+02
  -2  14   3        3.29        3.32        0.11 o   0.7222E+02
  -1  14   3        4.23        4.22        0.10 o   0.6522E+02
   0  14   3        2.15        1.97        0.13 o   0.4222E+02
   1  14   3        2.08        2.12        0.14 o   0.5652E+02
   2  14   3        1.47        1.17        0.19 o   0.2139E+02
   3  14   3        4.29        4.27        0.12 o   0.6455E+02
   4  14   3        3.14        3.16        0.13 o   0.7230E+02
   5  14   3        1.21        1.22        0.28 <   0.0000E+00
  -2  15   3        2.26        2.28        0.16 o   0.6072E+02
  -1  15   3        6.44        6.21        0.11 o   0.3470E+02
   0  15   3        1.80        1.77        0.16 o   0.4587E+02
   1  15   3        3.21        3.15        0.13 o   0.7234E+02
   2  15   3       -0.83        0.08        0.32 <   0.0000E+00
   3  15   3        1.20        1.37        0.25 <   0.0000E+00
  -2 -13   4        2.12        1.80        0.18 o   0.3439E+02
  -1 -13   4        0.81        0.45        0.38 <   0.0000E+00
   0 -13   4        1.43        1.41        0.27 <   0.0000E+00
   1 -13   4        3.13        3.41        0.17 o   0.6067E+02
   2 -13   4       -0.60        0.96        0.48 <   0.0000E+00
   3 -13   4       -0.86        0.84        0.42 <   0.0000E+00
  -4 -12   4       -0.19        0.45        2.07 <   0.0000E+00
  -3 -12   4        2.07        1.97        0.18 o   0.5336E+02
  -2 -12   4        3.29        3.25        0.14 o   0.7262E+02
  -1 -12   4        2.34        2.39        0.16 o   0.6320E+02
   0 -12   4       -0.55        0.29        0.41 <   0.0000E+00
   1 -12   4        0.83        0.83        0.29 <   0.0000E+00
   2 -12   4        2.55        2.80        0.17 o   0.5369E+02
   3 -12   4        1.30        1.63        0.28 <   0.0000E+00
   4 -12   4        0.40        0.49        0.86 <   0.0000E+00
   5 -12   4       -1.35        0.01        0.34 <   0.0000E+00
  -5 -11   4        1.64        1.49        0.21 o   0.3087E+02
  -4 -11   4        3.14        3.25        0.18 o   0.6874E+02
  -3 -11   4        4.39        4.19        0.13 o   0.5327E+02
  -2 -11   4        0.36        0.34        0.75 <   0.0000E+00
  -1 -11   4        0.97        1.27        0.31 <   0.0000E+00
   0 -11   4        4.28        4.28        0.09 o   0.6483E+02
   1 -11   4        5.91        6.05        0.09 o   0.4222E+02
   2 -11   4        0.74        0.69        0.33 <   0.0000E+00
   3 -11   4        2.32        2.45        0.17 o   0.6214E+02
   4 -11   4        0.76        0.83        0.42 <   0.0000E+00
   5 -11   4        3.24        3.52        0.21 o   0.5409E+02
   6 -11   4        0.62        0.49        0.59 <   0.0000E+00
  -5 -10   4        1.73        2.00        0.20 o   0.4136E+02
  -4 -10   4        2.52        2.77        0.19 o   0.5387E+02
  -3 -10   4        7.00        6.89        0.13 o   0.3451E+02
  -2 -10   4        1.90        1.73        0.14 o   0.4086E+02
  -1 -10   4        2.57        2.21        0.10 o   0.3507E+02
   0 -10   4       -0.44        0.02        0.45 <   0.0000E+00
   1 -10   4        4.65        4.52        0.09 o   0.5741E+02
   2 -10   4        2.61        2.79        0.11 o   0.6369E+02
   3 -10   4        3.44        3.38        0.13 o   0.7117E+02
   4 -10   4        1.91        1.96        0.18 o   0.5054E+02
   5 -10   4       -0.64        0.20        0.48 <   0.0000E+00
   6 -10   4        0.90        0.60        0.38 <   0.0000E+00
  -6  -9   4       -0.59        0.12        0.46 <   0.0000E+00
  -5  -9   4        3.67        3.55        0.13 o   0.6525E+02
  -4  -9   4        4.09        4.28        0.15 o   0.5692E+02
  -3  -9   4        4.75        4.59        0.13 o   0.5497E+02
  -2  -9   4        3.48        3.40        0.10 o   0.6978E+02
  -1  -9   4        1.58        1.73        0.13 o   0.4060E+02
   0  -9   4        2.63        2.56        0.09 o   0.6386E+02
   1  -9   4        0.47        0.31        0.34 <   0.0000E+00
   2  -9   4        3.07        2.98        0.09 o   0.6818E+02
   3  -9   4        1.61        1.62        0.15 o   0.3900E+02
   4  -9   4        2.55        2.39        0.20 o   0.5202E+02
   5  -9   4        0.48        0.14        0.59 <   0.0000E+00
   6  -9   4        0.68        0.25        0.44 <   0.0000E+00
   7  -9   4        3.85        3.94        0.15 o   0.6625E+02
  -7  -8   4        1.86        1.91        0.19 o   0.5003E+02
  -6  -8   4        1.87        2.12        0.18 o   0.4639E+02
  -5  -8   4        1.55        1.86        0.19 o   0.3402E+02
  -4  -8   4        0.99        0.75        0.24 <   0.0000E+00
  -3  -8   4        4.64        4.76        0.10 o   0.5617E+02
  -2  -8   4        5.80        5.88        0.08 o   0.4401E+02
  -1  -8   4        5.58        5.66        0.07 o   0.4604E+02
   0  -8   4        6.87        6.83        0.07 o   0.3566E+02
   1  -8   4        6.91        6.72        0.07 o   0.3428E+02
   2  -8   4        3.72        3.85        0.08 o   0.6701E+02
   3  -8   4        2.71        2.60        0.10 o   0.5832E+02
   4  -8   4       -0.41        0.25        0.50 <   0.0000E+00
   5  -8   4        0.67        0.93        0.33 <   0.0000E+00
   6  -8   4        3.31        3.09        0.15 o   0.5573E+02
   7  -8   4        1.34        1.07        0.26 <   0.0000E+00
   8  -8   4        4.98        4.74        0.15 o   0.4803E+02
  -7  -7   4        1.55        1.29        0.20 o   0.2151E+02
  -6  -7   4        0.24        0.79        1.08 <   0.0000E+00
  -5  -7   4        3.40        3.23        0.12 o   0.5852E+02
  -4  -7   4        4.01        4.05        0.09 o   0.6783E+02
  -3  -7   4        2.01        1.98        0.10 o   0.5232E+02
  -2  -7   4        1.72        1.55        0.11 o   0.3029E+02
  -1  -7   4        4.95        5.07        0.06 o   0.5267E+02
   0  -7   4        2.95        3.03        0.06 o   0.7179E+02
   1  -7   4        0.39        0.32        0.31 <   0.0000E+00
   2  -7   4        5.07        5.26        0.07 o   0.4736E+02
   3  -7   4        2.08        2.10        0.10 o   0.5631E+02
   4  -7   4        6.44        6.31        0.08 o   0.3874E+02
   5  -7   4        0.58        0.78        0.30 <   0.0000E+00
   6  -7   4        0.95        0.88        0.29 <   0.0000E+00
   7  -7   4        1.31        1.04        0.24 <   0.0000E+00
   8  -7   4        8.59        8.51        0.14 o   0.2427E+02
  -8  -6   4        1.97        1.83        0.19 o   0.4282E+02
  -7  -6   4        3.42        3.41        0.13 o   0.7221E+02
  -6  -6   4        2.50        2.52        0.14 o   0.6651E+02
  -5  -6   4        1.91        1.80        0.15 o   0.4374E+02
  -4  -6   4        1.10        0.75        0.21 <   0.0000E+00
  -3  -6   4        0.69        0.54        0.22 <   0.0000E+00
  -2  -6   4        4.77        4.87        0.06 o   0.5365E+02
  -1  -6   4        1.95        1.90        0.07 o   0.5176E+02
   0  -6   4        2.20        2.32        0.06 o   0.5917E+02
   1  -6   4        1.62        1.75        0.06 o   0.4236E+02
   2  -6   4        7.92        7.96        0.06 o   0.2692E+02
   3  -6   4        2.38        2.36        0.08 o   0.6399E+02
   4  -6   4        5.72        5.53        0.07 o   0.4190E+02
   5  -6   4        0.91        0.59        0.15 <   0.0000E+00
   6  -6   4        2.34        2.19        0.10 o   0.5199E+02
   7  -6   4        2.31        2.38        0.16 o   0.6206E+02
   8  -6   4        2.26        2.28        0.17 o   0.6112E+02
   9  -6   4        1.49        1.68        0.26 <   0.0000E+00
  -8  -5   4        0.83        1.03        0.35 <   0.0000E+00
  -7  -5   4        1.94        1.96        0.16 o   0.5233E+02
  -6  -5   4        7.44        7.32        0.12 o   0.3117E+02
  -5  -5   4       -0.56        0.07        0.30 <   0.0000E+00
  -4  -5   4        4.36        4.40        0.09 o   0.6205E+02
  -3  -5   4        3.38        3.22        0.06 o   0.6502E+02
  -2  -5   4        4.57        4.60        0.05 o   0.6116E+02
  -1  -5   4        1.87        1.80        0.06 o   0.4556E+02
   0  -5   4        8.62        8.56        0.06 o   0.2447E+02
   1  -5   4        1.87        1.76        0.06 o   0.4218E+02
   2  -5   4        2.62        2.73        0.05 o   0.6815E+02
   3  -5   4        0.27        0.23        0.37 <   0.0000E+00
   4  -5   4        3.59        3.59        0.07 o   0.7109E+02
   5  -5   4        1.78        1.79        0.09 o   0.4759E+02
   6  -5   4        3.38        3.17        0.08 o   0.6421E+02
   7  -5   4        3.24        3.32        0.11 o   0.7190E+02
   8  -5   4        0.40        0.44        0.69 <   0.0000E+00
   9  -5   4        1.91        1.77        0.20 o   0.4075E+02
  -8  -4   4        1.99        1.96        0.17 o   0.5149E+02
  -7  -4   4        0.60        0.68        0.41 <   0.0000E+00
  -6  -4   4        4.80        4.82        0.10 o   0.5825E+02
  -5  -4   4        1.68        1.69        0.12 o   0.3652E+02
  -4  -4   4        9.13        9.12        0.09 o   0.2212E+02
  -3  -4   4        1.22        1.20        0.09 o   0.2288E+02
  -2  -4   4        5.46        5.60        0.05 o   0.4090E+02
  -1  -4   4        1.00        0.67        0.10 o   0.1576E+02
   0  -4   4        6.54        7.09        0.05 o   0.1433E+02
   1  -4   4        7.29        7.36        0.05 o   0.3175E+02
   2  -4   4        5.59        5.58        0.05 o   0.4849E+02
   3  -4   4        3.04        3.19        0.05 o   0.5663E+02
   4  -4   4        7.64        7.65        0.07 o   0.2991E+02
   5  -4   4        7.41        7.37        0.07 o   0.3165E+02
   6  -4   4        1.14        1.15        0.13 o   0.2289E+02
   7  -4   4        1.90        2.07        0.11 o   0.5016E+02
   8  -4   4        0.55        0.69        0.51 <   0.0000E+00
   9  -4   4        2.70        2.61        0.16 o   0.6532E+02
  -8  -3   4        0.39        0.06        0.66 <   0.0000E+00
  -7  -3   4        4.07        4.07        0.12 o   0.6722E+02
  -6  -3   4       10.28       10.25        0.11 o   0.1804E+02
  -5  -3   4        9.67        9.60        0.09 o   0.2008E+02
  -4  -3   4        2.41        2.51        0.08 o   0.5666E+02
  -3  -3   4        1.87        1.82        0.07 o   0.4586E+02
  -2  -3   4        7.11        7.28        0.05 o   0.3257E+02
  -1  -3   4        0.62        0.45        0.16 <   0.0000E+00
   0  -3   4        0.76        0.75        0.12 o   0.1756E+02
   1  -3   4        8.37        8.54        0.05 o   0.2349E+02
   2  -3   4        1.14        0.63        0.08 o   0.1266E+02
   3  -3   4        5.08        4.88        0.05 o   0.5178E+02
   4  -3   4        0.68        1.11        0.14 <   0.0000E+00
   5  -3   4        4.53        4.82        0.06 o   0.4628E+02
   6  -3   4        1.76        1.63        0.08 o   0.3909E+02
   7  -3   4        4.63        4.57        0.08 o   0.5983E+02
   8  -3   4        0.62        0.78        0.28 <   0.0000E+00
   9  -3   4        1.03        0.38        0.30 <   0.0000E+00
  -8  -2   4        1.88        1.79        0.24 o   0.4662E+02
  -7  -2   4        0.54        0.47        0.41 <   0.0000E+00
  -6  -2   4        2.11        2.14        0.10 o   0.5719E+02
  -5  -2   4        5.37        5.41        0.07 o   0.4766E+02
  -4  -2   4        1.02        0.89        0.13 o   0.1729E+02
  -3  -2   4        3.26        3.20        0.06 o   0.7182E+02
  -2  -2   4        1.60        1.25        0.07 o   0.2261E+02
  -1  -2   4        1.57        1.24        0.06 o   0.2204E+02
   0  -2   4        0.26        0.03        0.27 <   0.0000E+00
   1  -2   4       18.48       18.52        0.12 o   0.6661E+01
   2  -2   4        3.79        3.65        0.04 o   0.6574E+02
   3  -2   4        3.00        2.95        0.05 o   0.7200E+02
   4  -2   4       11.02       10.78        0.08 o   0.1495E+02
   5  -2   4       12.52       12.41        0.09 o   0.1264E+02
   6  -2   4        3.63        3.73        0.07 o   0.5935E+02
   7  -2   4        4.19        4.02        0.10 o   0.5484E+02
   8  -2   4        2.70        2.65        0.10 o   0.6638E+02
   9  -2   4        2.26        2.64        0.14 o   0.4296E+02
  10  -2   4       -0.68        0.56        0.48 <   0.0000E+00
  -8  -1   4        2.33        2.41        0.16 o   0.6160E+02
  -7  -1   4       -0.26        0.22        0.82 <   0.0000E+00
  -6  -1   4        0.49        0.08        0.32 <   0.0000E+00
  -5  -1   4        7.07        7.07        0.08 o   0.3391E+02
  -4  -1   4        0.43        0.38        0.25 <   0.0000E+00
  -3  -1   4        1.83        1.84        0.06 o   0.4807E+02
  -2  -1   4        1.98        2.14        0.06 o   0.5378E+02
  -1  -1   4        5.87        6.17        0.05 o   0.3243E+02
   0  -1   4        1.49        1.57        0.06 o   0.3838E+02
   1  -1   4       11.31       11.27        0.07 o   0.1531E+02
   2  -1   4        2.35        2.46        0.05 o   0.6339E+02
   3  -1   4        4.09        4.05        0.06 o   0.6545E+02
   4  -1   4        1.92        2.04        0.07 o   0.5192E+02
   5  -1   4       13.48       13.40        0.12 o   0.1129E+02
   6  -1   4        4.16        4.17        0.08 o   0.6626E+02
   7  -1   4        5.27        5.28        0.08 o   0.5225E+02
   8  -1   4        3.02        3.01        0.09 o   0.7222E+02
   9  -1   4       -0.67        0.05        0.32 <   0.0000E+00
  10  -1   4        2.04        2.03        0.19 o   0.5489E+02
  -9   0   4        3.88        4.22        0.14 o   0.4215E+02
  -8   0   4       -0.56        0.06        0.45 <   0.0000E+00
  -7   0   4        4.98        5.06        0.12 o   0.5268E+02
  -6   0   4        1.38        1.51        0.13 o   0.3438E+02
  -5   0   4        3.58        3.53        0.08 o   0.6943E+02
  -4   0   4        2.21        2.26        0.06 o   0.5815E+02
  -3   0   4        7.08        6.97        0.05 o   0.3355E+02
  -2   0   4        4.51        4.34        0.05 o   0.6156E+02
  -1   0   4        9.75       10.00        0.06 o   0.1730E+02
   0   0   4        0.96        0.74        0.08 o   0.1650E+02
   1   0   4        1.94        1.94        0.05 o   0.5224E+02
   2   0   4        7.60        7.83        0.06 o   0.2723E+02
   3   0   4       10.05       10.31        0.08 o   0.1687E+02
   4   0   4        9.55        9.62        0.09 o   0.1984E+02
   5   0   4        1.89        1.98        0.08 o   0.4723E+02
   6   0   4        6.80        6.85        0.07 o   0.3533E+02
   7   0   4        1.77        1.63        0.11 o   0.3932E+02
   8   0   4        1.81        1.71        0.12 o   0.4294E+02
   9   0   4        1.48        1.61        0.15 o   0.3723E+02
  10   0   4        0.90        0.67        0.27 <   0.0000E+00
  -9   1   4        2.70        2.88        0.17 o   0.6721E+02
  -8   1   4       -0.62        0.22        0.42 <   0.0000E+00
  -7   1   4        7.09        7.14        0.12 o   0.3400E+02
  -6   1   4        0.63        0.25        0.26 <   0.0000E+00
  -5   1   4       -0.14        0.63        1.12 <   0.0000E+00
  -4   1   4        3.68        3.68        0.07 o   0.7050E+02
  -3   1   4       13.54       13.30        0.09 o   0.1107E+02
  -2   1   4       10.26       10.55        0.06 o   0.1513E+02
  -1   1   4        3.56        3.62        0.05 o   0.6953E+02
   0   1   4        6.29        5.64        0.05 o   0.5134E+01
   1   1   4        3.50        3.23        0.04 o   0.4995E+02
   2   1   4       14.12       14.05        0.10 o   0.1045E+02
   3   1   4        2.52        2.33        0.06 o   0.5665E+02
   4   1   4        8.74        8.43        0.09 o   0.2177E+02
   5   1   4       -0.36        0.46        0.30 <   0.0000E+00
   6   1   4        5.00        5.10        0.07 o   0.5240E+02
   7   1   4        1.58        1.64        0.11 o   0.3846E+02
   8   1   4        4.43        4.45        0.09 o   0.6266E+02
   9   1   4        1.80        1.82        0.11 o   0.4688E+02
  10   1   4        5.53        5.61        0.13 o   0.4680E+02
  -9   2   4        4.97        4.86        0.15 o   0.5575E+02
  -8   2   4        4.00        4.06        0.13 o   0.6677E+02
  -7   2   4        2.19        2.12        0.15 o   0.5654E+02
  -6   2   4        1.33        1.20        0.19 o   0.2345E+02
  -5   2   4        0.64        0.36        0.30 <   0.0000E+00
  -4   2   4        2.17        2.19        0.06 o   0.5834E+02
  -3   2   4        0.54        1.04        0.15 <   0.0000E+00
  -2   2   4        6.12        6.48        0.04 o   0.2633E+02
  -1   2   4        0.71        0.79        0.10 o   0.1753E+02
   0   2   4        4.33        4.33        0.04 o   0.6411E+02
   1   2   4       11.38       11.26        0.07 o   0.1507E+02
   2   2   4        5.67        5.41        0.05 o   0.4298E+02
   3   2   4        3.77        4.01        0.06 o   0.5537E+02
   4   2   4        9.70        9.88        0.14 o   0.1904E+02
   5   2   4        3.00        3.07        0.07 o   0.7173E+02
   6   2   4        2.13        2.01        0.08 o   0.5366E+02
   7   2   4        3.60        3.48        0.08 o   0.6590E+02
   8   2   4        5.54        5.48        0.08 o   0.4899E+02
   9   2   4        5.87        5.79        0.08 o   0.4513E+02
  10   2   4        1.63        1.52        0.19 o   0.3694E+02
  -8   3   4        2.17        1.98        0.17 o   0.5406E+02
  -7   3   4        4.03        4.36        0.13 o   0.3537E+02
  -6   3   4        4.01        4.15        0.12 o   0.5474E+02
  -5   3   4        1.08        1.14        0.16 o   0.2309E+02
  -4   3   4        3.28        2.94        0.06 o   0.3598E+02
  -3   3   4        9.31        9.26        0.06 o   0.2145E+02
  -2   3   4       18.54       18.26        0.11 o   0.6655E+01
  -1   3   4        2.84        2.80        0.05 o   0.7097E+02
   0   3   4        1.71        1.63        0.05 o   0.3995E+02
   1   3   4       10.56       10.35        0.07 o   0.1701E+02
   2   3   4       19.90       19.61        0.13 o   0.5902E+01
   3   3   4        0.81        0.56        0.13 o   0.1697E+02
   4   3   4       11.06       11.09        0.09 o   0.1571E+02
   5   3   4        3.59        3.74        0.08 o   0.6029E+02
   6   3   4        0.81        0.53        0.17 <   0.0000E+00
   7   3   4        2.13        1.89        0.10 o   0.3909E+02
   8   3   4        6.37        6.39        0.08 o   0.3959E+02
   9   3   4        4.14        4.04        0.09 o   0.6630E+02
  10   3   4        1.97        1.87        0.17 o   0.4872E+02
  -8   4   4        5.30        5.26        0.14 o   0.4852E+02
  -7   4   4        2.15        2.21        0.16 o   0.5753E+02
  -6   4   4        2.72        2.57        0.11 o   0.5550E+02
  -5   4   4        3.13        3.26        0.08 o   0.7039E+02
  -4   4   4        1.34        1.24        0.10 o   0.2354E+02
  -3   4   4        3.03        3.07        0.05 o   0.7227E+02
  -2   4   4       17.82       17.75        0.10 o   0.7126E+01
  -1   4   4        5.28        5.19        0.05 o   0.5221E+02
   0   4   4        5.54        5.59        0.05 o   0.4637E+02
   1   4   4       10.09       10.06        0.07 o   0.1867E+02
   2   4   4        2.29        2.58        0.05 o   0.5235E+02
   3   4   4        6.62        6.69        0.06 o   0.3578E+02
   4   4   4       10.13       10.01        0.09 o   0.1855E+02
   5   4   4        2.07        2.15        0.08 o   0.5592E+02
   6   4   4       -0.13        0.23        0.85 <   0.0000E+00
   7   4   4        0.74        0.73        0.21 <   0.0000E+00
   8   4   4        3.62        3.65        0.10 o   0.7034E+02
   9   4   4        4.59        4.71        0.09 o   0.5493E+02
  10   4   4        1.14        0.79        0.25 <   0.0000E+00
  -8   5   4        3.91        3.86        0.14 o   0.6886E+02
  -7   5   4        0.17        0.14        1.61 <   0.0000E+00
  -6   5   4        4.19        4.10        0.10 o   0.6193E+02
  -5   5   4        0.63        0.75        0.22 <   0.0000E+00
  -4   5   4        7.48        7.41        0.07 o   0.3110E+02
  -3   5   4        3.93        3.96        0.05 o   0.6850E+02
  -2   5   4        1.06        1.32        0.09 o   0.2508E+02
  -1   5   4        9.15        8.84        0.06 o   0.2028E+02
   0   5   4        5.82        5.99        0.05 o   0.3618E+02
   1   5   4        3.43        3.80        0.05 o   0.4298E+02
   2   5   4       10.26       10.45        0.07 o   0.1736E+02
   3   5   4        6.80        6.72        0.06 o   0.3598E+02
   4   5   4        7.52        7.64        0.07 o   0.2843E+02
   5   5   4        7.44        7.39        0.08 o   0.3143E+02
   6   5   4        3.47        3.17        0.08 o   0.5273E+02
   7   5   4        2.83        2.55        0.09 o   0.5315E+02
   8   5   4        4.29        4.17        0.08 o   0.6407E+02
   9   5   4        5.34        5.30        0.09 o   0.5134E+02
  10   5   4        1.43        1.54        0.18 o   0.3167E+02
  -8   6   4       -0.40        0.64        0.73 <   0.0000E+00
  -7   6   4        0.77        0.06        0.38 <   0.0000E+00
  -6   6   4        4.81        4.98        0.10 o   0.4158E+02
  -5   6   4        5.00        4.88        0.07 o   0.5432E+02
  -4   6   4        0.98        0.81        0.16 o   0.1730E+02
  -3   6   4        1.47        1.48        0.08 o   0.3675E+02
  -2   6   4        3.37        3.42        0.05 o   0.7139E+02
  -1   6   4        4.93        5.28        0.05 o   0.3859E+02
   0   6   4        2.34        2.45        0.05 o   0.6199E+02
   1   6   4        0.32        1.09        0.28 <   0.0000E+00
   2   6   4        5.50        5.73        0.05 o   0.4049E+02
   3   6   4       11.74       11.62        0.07 o   0.1435E+02
   4   6   4        1.09        1.01        0.11 o   0.1855E+02
   5   6   4        4.99        4.95        0.07 o   0.5563E+02
   6   6   4        3.58        3.34        0.09 o   0.6590E+02
   7   6   4        4.08        4.00        0.08 o   0.6637E+02
   8   6   4        2.55        2.60        0.09 o   0.6736E+02
   9   6   4        3.86        3.85        0.11 o   0.6701E+02
  -8   7   4        0.89        0.93        0.50 <   0.0000E+00
  -7   7   4        2.45        2.35        0.16 o   0.5565E+02
  -6   7   4        5.23        5.21        0.16 o   0.5282E+02
  -5   7   4        0.84        1.06        0.24 <   0.0000E+00
  -4   7   4        3.44        3.56        0.09 o   0.6766E+02
  -3   7   4        6.49        6.41        0.06 o   0.3888E+02
  -2   7   4        0.35        0.13        0.27 <   0.0000E+00
  -1   7   4        3.37        3.23        0.06 o   0.6623E+02
   0   7   4       12.74       12.52        0.08 o   0.1220E+02
   1   7   4        4.97        5.38        0.05 o   0.3306E+02
   2   7   4       10.27       10.09        0.07 o   0.1783E+02
   3   7   4        4.84        4.66        0.05 o   0.5089E+02
   4   7   4        0.94        0.86        0.14 o   0.1745E+02
   5   7   4        6.66        6.71        0.07 o   0.3578E+02
   6   7   4        2.28        2.27        0.10 o   0.6016E+02
   7   7   4        0.76        0.57        0.28 <   0.0000E+00
   8   7   4        3.43        3.51        0.09 o   0.7037E+02
   9   7   4        3.12        3.22        0.14 o   0.7219E+02
  -7   8   4        0.87        1.16        0.49 <   0.0000E+00
  -6   8   4        6.22        6.29        0.16 o   0.4091E+02
  -5   8   4        4.43        4.24        0.10 o   0.5413E+02
  -4   8   4        2.65        2.81        0.11 o   0.5863E+02
  -3   8   4        1.31        1.26        0.13 o   0.2624E+02
  -2   8   4        1.44        1.39        0.10 o   0.3024E+02
  -1   8   4        4.81        4.55        0.06 o   0.5632E+02
   0   8   4        3.53        3.49        0.05 o   0.7115E+02
   1   8   4        8.11        8.33        0.06 o   0.2381E+02
   2   8   4       10.29       10.14        0.06 o   0.1804E+02
   3   8   4        2.13        2.10        0.09 o   0.5665E+02
   4   8   4        2.15        2.27        0.08 o   0.5660E+02
   5   8   4        4.78        4.88        0.07 o   0.5121E+02
   6   8   4        1.66        1.61        0.13 o   0.3664E+02
   7   8   4        2.70        2.69        0.13 o   0.6940E+02
   8   8   4        3.50        3.45        0.11 o   0.7146E+02
   9   8   4        0.61        0.54        0.42 <   0.0000E+00
  -7   9   4        1.33        1.44        0.36 <   0.0000E+00
  -6   9   4        4.75        4.89        0.17 o   0.5492E+02
  -5   9   4        1.55        1.48        0.20 o   0.3811E+02
  -4   9   4        0.81        1.06        0.21 <   0.0000E+00
  -3   9   4        4.64        4.68        0.08 o   0.5938E+02
  -2   9   4        2.41        2.39        0.08 o   0.6457E+02
  -1   9   4        3.14        3.08        0.06 o   0.7219E+02
   0   9   4        1.18        1.22        0.10 o   0.2488E+02
   1   9   4        7.46        7.55        0.07 o   0.3047E+02
   2   9   4        5.45        5.83        0.08 o   0.2732E+02
   3   9   4        1.38        1.45        0.15 o   0.3288E+02
   4   9   4        1.17        1.23        0.15 o   0.2643E+02
   5   9   4        6.82        6.92        0.09 o   0.3539E+02
   6   9   4        3.76        3.43        0.10 o   0.4952E+02
   7   9   4        3.58        3.38        0.12 o   0.6638E+02
   8   9   4        3.92        3.87        0.13 o   0.6869E+02
   9   9   4        1.55        1.20        0.21 o   0.1861E+02
  -6  10   4        0.37        0.60        0.87 <   0.0000E+00
  -5  10   4        6.72        6.53        0.11 o   0.3414E+02
  -4  10   4        3.29        3.35        0.08 o   0.7238E+02
  -3  10   4        6.22        6.46        0.08 o   0.3196E+02
  -2  10   4        3.98        3.95        0.08 o   0.6651E+02
  -1  10   4        5.25        5.03        0.07 o   0.4511E+02
   0  10   4        0.66        0.76        0.22 <   0.0000E+00
   1  10   4        9.67        9.78        0.09 o   0.1925E+02
   2  10   4        6.24        6.54        0.09 o   0.2881E+02
   3  10   4        1.01        0.94        0.21 <   0.0000E+00
   4  10   4        3.40        3.44        0.09 o   0.7019E+02
   5  10   4        0.85        0.90        0.22 <   0.0000E+00
   6  10   4        4.62        4.60        0.12 o   0.5924E+02
   7  10   4       -0.71        0.07        0.33 <   0.0000E+00
   8  10   4        1.42        1.37        0.28 <   0.0000E+00
  -6  11   4        0.96        0.43        0.36 <   0.0000E+00
  -5  11   4        4.31        4.33        0.12 o   0.6216E+02
  -4  11   4        8.07        8.00        0.10 o   0.2716E+02
  -3  11   4        1.68        1.79        0.12 o   0.4436E+02
  -2  11   4        1.38        1.27        0.12 o   0.2628E+02
  -1  11   4        0.49        0.59        0.37 <   0.0000E+00
   0  11   4        7.12        7.20        0.08 o   0.3126E+02
   1  11   4        2.00        1.93        0.11 o   0.4873E+02
   2  11   4        3.35        3.18        0.10 o   0.6526E+02
   3  11   4        1.84        1.81        0.15 o   0.4512E+02
   4  11   4        0.97        0.66        0.20 <   0.0000E+00
   5  11   4        1.98        2.03        0.14 o   0.5365E+02
   6  11   4        3.82        3.83        0.13 o   0.6971E+02
   7  11   4        1.77        1.35        0.18 o   0.1697E+02
   8  11   4        3.34        3.50        0.18 o   0.6177E+02
  -5  12   4        1.79        1.44        0.21 o   0.2600E+02
  -4  12   4        0.49        0.92        0.54 <   0.0000E+00
  -3  12   4        2.92        3.05        0.10 o   0.6858E+02
  -2  12   4        1.06        1.14        0.20 <   0.0000E+00
  -1  12   4        4.37        4.41        0.09 o   0.6139E+02
   0  12   4        3.31        3.15        0.10 o   0.6877E+02
   1  12   4        3.30        3.32        0.10 o   0.7260E+02
   2  12   4        3.72        3.64        0.09 o   0.6929E+02
   3  12   4        0.72        1.07        0.34 <   0.0000E+00
   4  12   4        1.70        1.77        0.17 o   0.4478E+02
   5  12   4        1.08        1.15        0.25 <   0.0000E+00
   6  12   4        6.40        6.36        0.13 o   0.3985E+02
   7  12   4        1.34        1.14        0.24 <   0.0000E+00
  -4  13   4        1.21        0.18        0.22 <   0.0000E+00
  -3  13   4        2.58        2.52        0.11 o   0.6568E+02
  -2  13   4        2.50        2.52        0.11 o   0.6635E+02
  -1  13   4        2.56        2.50        0.11 o   0.6421E+02
   0  13   4        7.40        7.36        0.09 o   0.3152E+02
   1  13   4        1.80        1.84        0.16 o   0.4816E+02
   2  13   4        6.23        6.17        0.11 o   0.4157E+02
   3  13   4        2.09        2.27        0.15 o   0.5353E+02
   4  13   4        5.65        5.49        0.11 o   0.4337E+02
   5  13   4        3.57        3.54        0.13 o   0.7154E+02
   6  13   4        1.88        1.97        0.19 o   0.4933E+02
  -3  14   4        0.50        0.25        0.72 <   0.0000E+00
  -2  14   4        4.07        3.95        0.12 o   0.6491E+02
  -1  14   4        3.64        3.80        0.12 o   0.6151E+02
   0  14   4        1.46        1.64        0.21 o   0.3669E+02
   1  14   4        3.50        3.46        0.11 o   0.7004E+02
   2  14   4       -0.41        0.33        0.64 <   0.0000E+00
   3  14   4        1.23        1.10        0.24 <   0.0000E+00
   4  14   4        3.28        3.22        0.13 o   0.7269E+02
   5  14   4        4.30        4.30        0.12 o   0.6459E+02
  -2  15   4        4.51        4.38        0.12 o   0.6020E+02
  -1  15   4        3.97        3.99        0.11 o   0.6348E+02
   0  15   4        0.68        0.65        0.37 <   0.0000E+00
   1  15   4        1.01        1.54        0.28 <   0.0000E+00
   2  15   4        0.55        0.99        0.51 <   0.0000E+00
   3  15   4       -0.50        0.13        0.57 <   0.0000E+00
   4  15   4        1.60        1.64        0.21 o   0.3839E+02
  -1 -13   5        3.34        3.31        0.15 o   0.7252E+02
   0 -13   5        2.03        2.02        0.27 o   0.5323E+02
   1 -13   5        2.72        2.99        0.18 o   0.5383E+02
   2 -13   5       -1.05        0.06        0.29 <   0.0000E+00
  -3 -12   5        0.70        0.03        0.45 <   0.0000E+00
  -2 -12   5        3.56        3.43        0.14 o   0.7144E+02
  -1 -12   5        0.35        0.29        0.89 <   0.0000E+00
   0 -12   5       -0.35        0.87        0.95 <   0.0000E+00
   1 -12   5       -0.68        0.02        0.41 <   0.0000E+00
   2 -12   5        4.84        4.88        0.12 o   0.5577E+02
   3 -12   5        1.57        2.01        0.26 o   0.3303E+02
   4 -12   5        0.88        1.23        0.59 <   0.0000E+00
  -4 -11   5        3.12        2.97        0.19 o   0.6366E+02
  -3 -11   5        2.25        1.57        0.17 o   0.1282E+02
  -2 -11   5        1.79        1.71        0.19 o   0.4062E+02
  -1 -11   5        0.92        0.35        0.33 <   0.0000E+00
   0 -11   5        1.03        1.34        0.24 <   0.0000E+00
   1 -11   5       -0.04        0.58        4.95 <   0.0000E+00
   2 -11   5        4.41        4.55        0.11 o   0.5860E+02
   3 -11   5        1.64        1.83        0.23 o   0.4253E+02
   4 -11   5       -0.81        0.03        0.53 <   0.0000E+00
   5 -11   5       -1.43        0.20        0.30 <   0.0000E+00
  -5 -10   5        2.32        2.21        0.17 o   0.5745E+02
  -4 -10   5        5.21        4.90        0.13 o   0.4494E+02
  -3 -10   5        4.19        3.71        0.14 o   0.1595E+02
  -2 -10   5        2.54        2.57        0.15 o   0.6699E+02
  -1 -10   5        0.82        0.50        0.28 <   0.0000E+00
   0 -10   5        5.69        5.68        0.09 o   0.4710E+02
   1 -10   5       -0.39        0.51        0.54 <   0.0000E+00
   2 -10   5        3.55        3.63        0.10 o   0.6760E+02
   3 -10   5        5.18        5.23        0.14 o   0.5280E+02
   4 -10   5        1.89        2.09        0.26 o   0.5075E+02
   5 -10   5        1.30        1.50        0.36 <   0.0000E+00
   6 -10   5        1.00        0.77        0.35 <   0.0000E+00
  -6  -9   5        2.66        2.67        0.16 o   0.6889E+02
  -5  -9   5        1.09        0.81        0.28 <   0.0000E+00
  -4  -9   5        1.18        0.95        0.25 <   0.0000E+00
  -3  -9   5        4.40        4.11        0.13 o   0.4770E+02
  -2  -9   5        3.47        3.50        0.11 o   0.7197E+02
  -1  -9   5        5.86        5.96        0.08 o   0.4264E+02
   0  -9   5        2.46        2.40        0.09 o   0.6077E+02
   1  -9   5        4.78        4.77        0.08 o   0.5809E+02
   2  -9   5       -0.40        0.58        0.43 <   0.0000E+00
   3  -9   5        7.26        7.21        0.10 o   0.3230E+02
   4  -9   5        3.80        3.72        0.13 o   0.6712E+02
   5  -9   5        2.49        2.71        0.21 o   0.5836E+02
   6  -9   5        3.64        3.54        0.15 o   0.6934E+02
   7  -9   5        3.52        3.42        0.16 o   0.7150E+02
  -6  -8   5       -0.84        0.30        0.32 <   0.0000E+00
  -5  -8   5        1.03        1.01        0.27 <   0.0000E+00
  -4  -8   5        2.44        2.56        0.15 o   0.6329E+02
  -3  -8   5        8.77        8.72        0.11 o   0.2381E+02
  -2  -8   5        1.83        1.80        0.12 o   0.4627E+02
  -1  -8   5        1.78        1.76        0.12 o   0.4251E+02
   0  -8   5       -0.34        0.10        0.36 <   0.0000E+00
   1  -8   5        5.13        5.07        0.08 o   0.5393E+02
   2  -8   5       -0.08        0.26        1.90 <   0.0000E+00
   3  -8   5        6.41        6.43        0.10 o   0.3905E+02
   4  -8   5        2.91        2.88        0.13 o   0.6908E+02
   5  -8   5        0.19        0.28        1.14 <   0.0000E+00
   6  -8   5        1.59        1.55        0.22 o   0.3518E+02
   7  -8   5        2.67        2.20        0.17 o   0.1981E+02
   8  -8   5        1.44        1.50        0.27 <   0.0000E+00
  -7  -7   5        1.75        1.91        0.20 o   0.4677E+02
  -6  -7   5        1.34        1.71        0.22 <   0.0000E+00
  -5  -7   5        2.18        2.20        0.15 o   0.5930E+02
  -4  -7   5        2.62        2.61        0.13 o   0.6818E+02
  -3  -7   5        0.93        0.95        0.19 <   0.0000E+00
  -2  -7   5        0.59        0.49        0.24 <   0.0000E+00
  -1  -7   5        4.40        4.34        0.07 o   0.6280E+02
   0  -7   5        2.13        1.99        0.08 o   0.5056E+02
   1  -7   5        1.33        1.28        0.11 o   0.2930E+02
   2  -7   5        2.69        2.79        0.08 o   0.6537E+02
   3  -7   5        4.74        4.70        0.10 o   0.5501E+02
   4  -7   5        3.32        3.29        0.10 o   0.7144E+02
   5  -7   5        2.76        2.96        0.08 o   0.6414E+02
   6  -7   5        0.71        0.70        0.40 <   0.0000E+00
   7  -7   5        0.90        0.82        0.34 <   0.0000E+00
   8  -7   5        4.59        4.48        0.14 o   0.5859E+02
  -7  -6   5        1.70        1.67        0.19 o   0.4290E+02
  -6  -6   5        1.81        2.23        0.17 o   0.2545E+02
  -5  -6   5        5.47        5.37        0.12 o   0.4909E+02
  -4  -6   5        1.11        0.98        0.17 o   0.1732E+02
  -3  -6   5        1.83        1.92        0.09 o   0.4924E+02
  -2  -6   5        1.98        1.88        0.09 o   0.4876E+02
  -1  -6   5        5.60        5.70        0.06 o   0.4520E+02
   0  -6   5        2.19        2.09        0.07 o   0.4809E+02
   1  -6   5        3.19        3.14        0.06 o   0.7212E+02
   2  -6   5        0.44        0.69        0.24 <   0.0000E+00
   3  -6   5        0.61        0.78        0.26 <   0.0000E+00
   4  -6   5        4.63        4.71        0.08 o   0.5710E+02
   5  -6   5        1.67        1.79        0.10 o   0.4397E+02
   6  -6   5        2.84        2.87        0.09 o   0.7069E+02
   7  -6   5        3.02        3.11        0.15 o   0.6955E+02
   8  -6   5        1.46        1.17        0.23 o   0.2234E+02
   9  -6   5        1.54        1.70        0.25 o   0.3964E+02
  -7  -5   5        3.55        3.52        0.14 o   0.7174E+02
  -6  -5   5        3.48        3.23        0.13 o   0.5837E+02
  -5  -5   5        5.53        5.63        0.09 o   0.4766E+02
  -4  -5   5        4.94        5.05        0.08 o   0.4870E+02
  -3  -5   5        4.10        4.03        0.06 o   0.6610E+02
  -2  -5   5        3.13        2.98        0.06 o   0.7060E+02
  -1  -5   5        2.73        3.01        0.06 o   0.4742E+02
   0  -5   5        8.47        8.48        0.06 o   0.2503E+02
   1  -5   5        2.88        2.80        0.05 o   0.6960E+02
   2  -5   5        5.24        5.22        0.05 o   0.5257E+02
   3  -5   5        0.93        1.10        0.15 o   0.2008E+02
   4  -5   5        1.88        1.86        0.08 o   0.4827E+02
   5  -5   5        2.94        2.79        0.07 o   0.5961E+02
   6  -5   5       10.04       10.10        0.09 o   0.1777E+02
   7  -5   5        0.69        0.10        0.38 <   0.0000E+00
   8  -5   5       -0.47        0.50        0.61 <   0.0000E+00
   9  -5   5        1.32        1.41        0.27 <   0.0000E+00
  -8  -4   5        1.39        1.27        0.23 <   0.0000E+00
  -7  -4   5        0.40        0.24        0.65 <   0.0000E+00
  -6  -4   5        4.97        5.04        0.12 o   0.5307E+02
  -5  -4   5        2.88        2.96        0.10 o   0.7047E+02
  -4  -4   5        5.11        5.28        0.08 o   0.5209E+02
  -3  -4   5        2.61        2.66        0.07 o   0.6617E+02
  -2  -4   5        3.15        3.21        0.05 o   0.6678E+02
  -1  -4   5        9.89        9.91        0.06 o   0.1916E+02
   0  -4   5       13.08       13.31        0.08 o   0.1130E+02
   1  -4   5        6.17        5.60        0.05 o   0.1701E+02
   2  -4   5        7.25        7.03        0.06 o   0.3167E+02
   3  -4   5        4.46        4.73        0.06 o   0.4011E+02
   4  -4   5        3.58        3.67        0.06 o   0.7106E+02
   5  -4   5        1.46        1.35        0.09 o   0.2756E+02
   6  -4   5        5.09        5.06        0.07 o   0.5446E+02
   7  -4   5        0.26        0.31        0.61 <   0.0000E+00
   8  -4   5        1.05        1.01        0.28 <   0.0000E+00
   9  -4   5        1.54        1.77        0.23 o   0.3933E+02
  -8  -3   5        0.57        1.42        0.68 <   0.0000E+00
  -7  -3   5        1.51        1.27        0.19 o   0.2723E+02
  -6  -3   5        6.94        7.18        0.10 o   0.2931E+02
  -5  -3   5        1.35        1.42        0.15 o   0.3293E+02
  -4  -3   5        3.24        3.30        0.07 o   0.7070E+02
  -3  -3   5        2.74        2.53        0.07 o   0.6011E+02
  -2  -3   5        2.76        2.51        0.05 o   0.4876E+02
  -1  -3   5        3.95        3.66        0.05 o   0.5161E+02
   0  -3   5       19.26       19.09        0.10 o   0.6289E+01
   1  -3   5        5.77        5.44        0.05 o   0.3915E+02
   2  -3   5        1.05        1.14        0.10 o   0.2453E+02
   3  -3   5        1.72        1.85        0.06 o   0.4567E+02
   4  -3   5        0.63        0.36        0.14 <   0.0000E+00
   5  -3   5        1.55        1.53        0.09 o   0.3375E+02
   6  -3   5        7.56        7.53        0.08 o   0.3057E+02
   7  -3   5        4.49        4.38        0.07 o   0.5792E+02
   8  -3   5        2.55        2.75        0.12 o   0.4712E+02
   9  -3   5        0.36        0.47        0.82 <   0.0000E+00
  -8  -2   5        0.69        1.04        0.52 <   0.0000E+00
  -7  -2   5        0.88        1.06        0.30 <   0.0000E+00
  -6  -2   5        1.60        1.80        0.13 o   0.4112E+02
  -5  -2   5        5.08        5.00        0.08 o   0.5471E+02
  -4  -2   5        6.85        6.99        0.07 o   0.3419E+02
  -3  -2   5        2.50        2.35        0.06 o   0.6085E+02
  -2  -2   5        5.72        5.46        0.05 o   0.3944E+02
  -1  -2   5        5.00        4.56        0.05 o   0.3181E+02
   0  -2   5        7.15        7.83        0.05 o   0.1190E+02
   1  -2   5        7.63        7.22        0.06 o   0.2559E+02
   2  -2   5        0.73        0.05        0.12 o   0.1074E+02
   3  -2   5        0.80        0.71        0.10 o   0.1743E+02
   4  -2   5        3.64        3.75        0.06 o   0.6752E+02
   5  -2   5        6.44        6.47        0.06 o   0.3878E+02
   6  -2   5        5.59        5.49        0.08 o   0.4801E+02
   7  -2   5        5.80        5.79        0.08 o   0.4605E+02
   8  -2   5        0.94        0.94        0.18 <   0.0000E+00
   9  -2   5        1.59        1.58        0.20 o   0.3554E+02
  10  -2   5        4.51        4.46        0.14 o   0.5979E+02
  -8  -1   5        3.98        4.62        0.17 o   0.1572E+02
  -7  -1   5        0.91        0.90        0.26 <   0.0000E+00
  -6  -1   5        4.70        4.72        0.09 o   0.5939E+02
  -5  -1   5        1.52        1.56        0.11 o   0.3566E+02
  -4  -1   5        3.30        3.15        0.07 o   0.6744E+02
  -3  -1   5        4.85        4.73        0.05 o   0.4714E+02
  -2  -1   5        1.67        1.68        0.06 o   0.3936E+02
  -1  -1   5        5.66        5.73        0.05 o   0.4572E+02
   0  -1   5        6.25        6.42        0.05 o   0.3645E+02
   1  -1   5        7.40        7.35        0.05 o   0.3166E+02
   2  -1   5        1.02        1.22        0.10 o   0.2457E+02
   3  -1   5        6.44        6.48        0.05 o   0.3897E+02
   4  -1   5        0.95        1.17        0.12 o   0.2218E+02
   5  -1   5        3.38        3.37        0.07 o   0.7247E+02
   6  -1   5       -0.57        0.06        0.21 <   0.0000E+00
   7  -1   5        2.15        2.01        0.11 o   0.4888E+02
   8  -1   5        3.48        3.37        0.09 o   0.5926E+02
   9  -1   5        3.53        3.41        0.11 o   0.6806E+02
  10  -1   5        1.67        1.39        0.22 o   0.2168E+02
  -8   0   5        1.56        1.63        0.22 o   0.4045E+02
  -7   0   5        3.11        3.47        0.13 o   0.4957E+02
  -6   0   5        1.39        1.41        0.17 o   0.3278E+02
  -5   0   5        1.29        1.24        0.16 o   0.2602E+02
  -4   0   5        0.51        0.53        0.26 <   0.0000E+00
  -3   0   5        4.16        4.04        0.06 o   0.6164E+02
  -2   0   5        8.31        8.20        0.06 o   0.2610E+02
  -1   0   5        6.11        6.19        0.05 o   0.4271E+02
   0   0   5        0.96        0.91        0.08 o   0.1749E+02
   1   0   5        3.67        3.65        0.05 o   0.6990E+02
   2   0   5       12.40       12.62        0.08 o   0.1224E+02
   3   0   5        6.25        6.33        0.05 o   0.3883E+02
   4   0   5        8.09        7.85        0.09 o   0.2552E+02
   5   0   5        0.54        0.12        0.21 <   0.0000E+00
   6   0   5        5.18        5.29        0.08 o   0.4850E+02
   7   0   5        5.34        5.27        0.08 o   0.5101E+02
   8   0   5        0.51        0.18        0.31 <   0.0000E+00
   9   0   5        4.37        4.32        0.10 o   0.6127E+02
  10   0   5        2.26        2.40        0.14 o   0.5905E+02
  -8   1   5        6.16        6.08        0.13 o   0.4224E+02
  -7   1   5        7.27        7.47        0.12 o   0.2888E+02
  -6   1   5        0.65        0.70        0.28 <   0.0000E+00
  -5   1   5        1.86        1.82        0.13 o   0.4557E+02
  -4   1   5        6.85        6.88        0.08 o   0.3548E+02
  -3   1   5       10.17       10.43        0.07 o   0.1563E+02
  -2   1   5        1.02        0.76        0.10 o   0.1648E+02
  -1   1   5        5.43        5.56        0.05 o   0.4771E+02
   0   1   5        0.81        0.75        0.11 o   0.1736E+02
   1   1   5        3.29        3.21        0.05 o   0.7250E+02
   2   1   5        2.20        2.25        0.05 o   0.5987E+02
   3   1   5       10.24       10.42        0.08 o   0.1711E+02
   4   1   5        2.32        2.48        0.07 o   0.5637E+02
   5   1   5        7.12        7.26        0.08 o   0.3073E+02
   6   1   5        5.01        4.90        0.08 o   0.5527E+02
   7   1   5        6.28        6.30        0.08 o   0.4065E+02
   8   1   5        2.19        1.94        0.10 o   0.4131E+02
   9   1   5        5.34        5.34        0.09 o   0.5151E+02
  10   1   5        6.99        6.83        0.10 o   0.3446E+02
  -8   2   5        2.72        2.72        0.16 o   0.6934E+02
  -7   2   5        7.03        7.15        0.13 o   0.3401E+02
  -6   2   5        1.36        1.39        0.20 o   0.3156E+02
  -5   2   5        2.93        2.73        0.09 o   0.4527E+02
  -4   2   5        5.36        5.41        0.07 o   0.4680E+02
  -3   2   5        4.01        4.01        0.05 o   0.6746E+02
  -2   2   5        3.29        2.93        0.05 o   0.4957E+02
  -1   2   5        3.87        4.33        0.05 o   0.2295E+02
   0   2   5        5.05        5.39        0.04 o   0.3614E+02
   1   2   5        5.10        5.02        0.05 o   0.5317E+02
   2   2   5        6.99        6.73        0.05 o   0.3231E+02
   3   2   5        9.38        9.43        0.08 o   0.2077E+02
   4   2   5        9.68        9.88        0.09 o   0.1824E+02
   5   2   5        2.50        2.42        0.07 o   0.6294E+02
   6   2   5        0.76        0.64        0.15 <   0.0000E+00
   7   2   5        4.33        4.30        0.08 o   0.6363E+02
   8   2   5        2.19        2.14        0.10 o   0.5349E+02
   9   2   5        1.25        1.04        0.15 o   0.1709E+02
  10   2   5        2.33        2.50        0.14 o   0.6019E+02
  -8   3   5        0.31        0.36        1.02 <   0.0000E+00
  -7   3   5        4.15        4.26        0.13 o   0.5831E+02
  -6   3   5        1.86        1.78        0.16 o   0.4029E+02
  -5   3   5        0.45        0.47        0.38 <   0.0000E+00
  -4   3   5        2.87        2.78        0.06 o   0.7110E+02
  -3   3   5        6.75        6.89        0.05 o   0.3432E+02
  -2   3   5        1.33        1.56        0.08 o   0.3333E+02
  -1   3   5        2.91        3.00        0.05 o   0.6670E+02
   0   3   5        0.26        0.19        0.29 <   0.0000E+00
   1   3   5        2.60        2.24        0.05 o   0.3555E+02
   2   3   5        2.35        2.04        0.06 o   0.4537E+02
   3   3   5       14.65       14.74        0.11 o   0.9743E+01
   4   3   5       15.92       15.18        0.13 o   0.6710E+01
   5   3   5        0.54        0.56        0.18 <   0.0000E+00
   6   3   5        0.23        0.48        0.47 <   0.0000E+00
   7   3   5        4.43        4.39        0.08 o   0.6251E+02
   8   3   5        3.31        3.15        0.09 o   0.6694E+02
   9   3   5        2.89        2.65        0.09 o   0.5909E+02
  10   3   5        4.00        3.75        0.13 o   0.5298E+02
  -8   4   5       -0.22        0.76        1.39 <   0.0000E+00
  -7   4   5        3.85        3.83        0.14 o   0.6947E+02
  -6   4   5        2.05        1.91        0.13 o   0.4602E+02
  -5   4   5        3.00        2.75        0.08 o   0.5636E+02
  -4   4   5        3.10        3.04        0.07 o   0.6717E+02
  -3   4   5        7.22        7.43        0.05 o   0.2987E+02
  -2   4   5        1.65        1.34        0.07 o   0.2238E+02
  -1   4   5        7.29        6.96        0.05 o   0.2446E+02
   0   4   5        3.12        2.81        0.05 o   0.4382E+02
   1   4   5        5.49        6.09        0.05 o   0.1621E+02
   2   4   5        1.42        1.40        0.07 o   0.2995E+02
   3   4   5       -0.06        0.29        1.48 <   0.0000E+00
   4   4   5        3.14        2.83        0.07 o   0.4406E+02
   5   4   5        1.82        1.65        0.09 o   0.3684E+02
   6   4   5        5.02        4.86        0.08 o   0.5187E+02
   7   4   5        2.08        1.97        0.09 o   0.4550E+02
   8   4   5        3.20        3.15        0.08 o   0.7099E+02
   9   4   5        1.77        1.81        0.11 o   0.4549E+02
  10   4   5        4.44        4.38        0.09 o   0.6250E+02
  -8   5   5        0.97        1.15        0.36 <   0.0000E+00
  -7   5   5        0.99        1.18        0.31 <   0.0000E+00
  -6   5   5        3.20        3.04        0.11 o   0.5913E+02
  -5   5   5        6.58        6.46        0.08 o   0.3773E+02
  -4   5   5       11.52       11.68        0.09 o   0.1429E+02
  -3   5   5        6.50        6.17        0.06 o   0.3230E+02
  -2   5   5        6.14        6.01        0.05 o   0.4203E+02
  -1   5   5        5.58        5.61        0.05 o   0.4742E+02
   0   5   5       10.89       11.19        0.07 o   0.1420E+02
   1   5   5        2.45        2.69        0.05 o   0.6069E+02
   2   5   5        5.55        5.32        0.05 o   0.4368E+02
   3   5   5        4.31        4.12        0.05 o   0.5475E+02
   4   5   5        5.66        5.70        0.07 o   0.4705E+02
   5   5   5        3.29        3.38        0.08 o   0.6649E+02
   6   5   5        1.52        1.33        0.11 o   0.2429E+02
   7   5   5        3.87        3.64        0.08 o   0.4940E+02
   8   5   5        8.55        8.68        0.09 o   0.2328E+02
   9   5   5        1.38        1.36        0.13 o   0.3218E+02
  10   5   5        1.19        1.28        0.18 o   0.2834E+02
  -8   6   5        0.68        0.65        0.50 <   0.0000E+00
  -7   6   5        1.31        1.29        0.25 <   0.0000E+00
  -6   6   5        1.70        1.63        0.19 o   0.4130E+02
  -5   6   5        0.77        0.74        0.22 <   0.0000E+00
  -4   6   5        2.96        2.90        0.08 o   0.7105E+02
  -3   6   5        1.33        1.54        0.09 o   0.3286E+02
  -2   6   5        3.86        3.93        0.05 o   0.6729E+02
  -1   6   5        0.86        0.61        0.11 o   0.1658E+02
   0   6   5        2.66        2.87        0.05 o   0.5518E+02
   1   6   5        1.63        2.10        0.07 o   0.1294E+02
   2   6   5        3.08        3.16        0.06 o   0.7213E+02
   3   6   5       -0.30        0.10        0.28 <   0.0000E+00
   4   6   5        4.77        4.83        0.07 o   0.5407E+02
   5   6   5        4.23        4.38        0.08 o   0.5865E+02
   6   6   5        7.85        8.05        0.08 o   0.2513E+02
   7   6   5        3.67        3.52        0.09 o   0.6426E+02
   8   6   5        1.56        1.43        0.12 o   0.3003E+02
   9   6   5        0.46        0.15        0.35 <   0.0000E+00
  -7   7   5        0.63        0.29        0.49 <   0.0000E+00
  -6   7   5        1.58        1.76        0.19 o   0.4131E+02
  -5   7   5        7.56        7.53        0.12 o   0.3061E+02
  -4   7   5        6.61        6.62        0.09 o   0.3738E+02
  -3   7   5        2.71        2.84        0.07 o   0.6634E+02
  -2   7   5        0.24        0.41        0.45 <   0.0000E+00
  -1   7   5        6.86        6.94        0.05 o   0.3451E+02
   0   7   5       12.71       12.60        0.08 o   0.1251E+02
   1   7   5        1.39        1.77        0.08 o   0.3024E+02
   2   7   5        9.39        9.49        0.07 o   0.2051E+02
   3   7   5        3.24        3.35        0.06 o   0.7115E+02
   4   7   5        5.99        6.12        0.07 o   0.4294E+02
   5   7   5        1.31        1.35        0.12 o   0.2989E+02
   6   7   5        5.79        5.88        0.08 o   0.4409E+02
   7   7   5        6.06        5.92        0.09 o   0.4004E+02
   8   7   5        1.42        1.39        0.14 o   0.3121E+02
   9   7   5        1.96        1.75        0.17 o   0.3171E+02
  -7   8   5        1.37        1.20        0.32 <   0.0000E+00
  -6   8   5        2.46        2.84        0.20 o   0.4358E+02
  -5   8   5        0.58        0.66        0.45 <   0.0000E+00
  -4   8   5        8.51        8.50        0.10 o   0.2490E+02
  -3   8   5        4.76        4.86        0.08 o   0.5321E+02
  -2   8   5        4.28        4.25        0.07 o   0.6424E+02
  -1   8   5        1.29        1.36        0.10 o   0.3130E+02
   0   8   5        5.58        5.66        0.05 o   0.4582E+02
   1   8   5        8.17        8.16        0.06 o   0.2685E+02
   2   8   5        1.63        1.64        0.08 o   0.4099E+02
   3   8   5        4.56        4.60        0.06 o   0.6113E+02
   4   8   5        1.54        1.46        0.10 o   0.3236E+02
   5   8   5        3.20        3.00        0.08 o   0.5188E+02
   6   8   5        3.70        3.54        0.09 o   0.6483E+02
   7   8   5        7.07        7.12        0.10 o   0.3325E+02
   8   8   5        1.34        1.26        0.19 o   0.2315E+02
   9   8   5        1.13        1.38        0.26 <   0.0000E+00
  -7   9   5       -1.13        0.14        0.38 <   0.0000E+00
  -6   9   5        2.98        3.19        0.19 o   0.6162E+02
  -5   9   5        1.24        1.40        0.23 <   0.0000E+00
  -4   9   5        3.59        3.59        0.10 o   0.7052E+02
  -3   9   5       -0.50        0.14        0.33 <   0.0000E+00
  -2   9   5        1.98        1.89        0.09 o   0.4639E+02
  -1   9   5       -0.30        0.00        0.43 <   0.0000E+00
   0   9   5        1.41        1.58        0.10 o   0.3578E+02
   1   9   5        3.65        3.78        0.07 o   0.5856E+02
   2   9   5        3.81        3.82        0.07 o   0.6933E+02
   3   9   5        4.19        4.18        0.07 o   0.6491E+02
   4   9   5        3.32        3.51        0.12 o   0.6192E+02
   5   9   5        2.72        2.67        0.10 o   0.6872E+02
   6   9   5        4.73        4.69        0.09 o   0.5834E+02
   7   9   5        8.54        8.31        0.12 o   0.2418E+02
   8   9   5        2.49        2.65        0.14 o   0.6042E+02
   9   9   5       -0.45        0.60        0.57 <   0.0000E+00
  -6  10   5       -0.81        0.01        0.48 <   0.0000E+00
  -5  10   5        0.97        0.70        0.31 <   0.0000E+00
  -4  10   5        4.15        4.30        0.09 o   0.5618E+02
  -3  10   5        0.61        0.55        0.29 <   0.0000E+00
  -2  10   5        1.08        1.11        0.15 o   0.2244E+02
  -1  10   5        0.96        1.08        0.17 <   0.0000E+00
   0  10   5        7.21        7.22        0.07 o   0.3310E+02
   1  10   5       10.58       10.37        0.09 o   0.1699E+02
   2  10   5        2.29        2.20        0.10 o   0.5870E+02
   3  10   5        1.73        1.68        0.11 o   0.4052E+02
   4  10   5        3.41        3.60        0.11 o   0.5578E+02
   5  10   5        3.40        3.49        0.09 o   0.7178E+02
   6  10   5        0.57        0.45        0.42 <   0.0000E+00
   7  10   5        4.26        4.15        0.13 o   0.6481E+02
   8  10   5        0.99        0.48        0.27 <   0.0000E+00
  -6  11   5        2.10        2.09        0.21 o   0.5437E+02
  -5  11   5        3.76        3.83        0.13 o   0.6516E+02
  -4  11   5        4.00        3.92        0.12 o   0.6406E+02
  -3  11   5        5.48        5.42        0.09 o   0.4876E+02
  -2  11   5        3.92        3.91        0.09 o   0.6878E+02
  -1  11   5        6.02        6.12        0.08 o   0.4201E+02
   0  11   5        2.49        2.68        0.10 o   0.6150E+02
   1  11   5        6.45        6.26        0.09 o   0.3752E+02
   2  11   5        2.32        2.12        0.12 o   0.4962E+02
   3  11   5        7.57        7.73        0.10 o   0.2720E+02
   4  11   5        0.80        0.77        0.30 <   0.0000E+00
   5  11   5        3.32        3.47        0.12 o   0.5956E+02
   6  11   5        1.98        2.23        0.16 o   0.4863E+02
   7  11   5        3.69        3.76        0.13 o   0.6895E+02
   8  11   5        3.12        2.92        0.19 o   0.6663E+02
  -5  12   5        2.61        2.56        0.15 o   0.6459E+02
  -4  12   5        0.33        0.44        0.79 <   0.0000E+00
  -3  12   5        4.13        4.06        0.09 o   0.6642E+02
  -2  12   5        2.47        2.46        0.10 o   0.6552E+02
  -1  12   5        0.67        0.53        0.29 <   0.0000E+00
   0  12   5        5.11        5.13        0.09 o   0.5422E+02
   1  12   5        2.01        1.84        0.12 o   0.4100E+02
   2  12   5        1.34        1.41        0.18 o   0.3250E+02
   3  12   5        3.17        3.31        0.12 o   0.6452E+02
   4  12   5        2.31        2.31        0.14 o   0.6259E+02
   5  12   5        1.05        0.94        0.25 <   0.0000E+00
   6  12   5        3.16        3.13        0.13 o   0.7251E+02
   7  12   5        1.49        1.46        0.21 o   0.3450E+02
  -4  13   5        0.55        0.23        0.51 <   0.0000E+00
  -3  13   5        3.47        3.50        0.10 o   0.6959E+02
  -2  13   5        0.44        0.04        0.48 <   0.0000E+00
  -1  13   5        4.89        4.90        0.09 o   0.5597E+02
   0  13   5        2.79        2.76        0.13 o   0.6968E+02
   1  13   5        0.46        0.90        0.56 <   0.0000E+00
   2  13   5        2.39        2.59        0.17 o   0.5404E+02
   3  13   5        3.36        3.42        0.12 o   0.7083E+02
   4  13   5        3.77        3.70        0.12 o   0.6903E+02
   5  13   5        2.27        2.36        0.15 o   0.6165E+02
   6  13   5        2.89        2.67        0.14 o   0.5763E+02
  -3  14   5        0.67        0.71        0.53 <   0.0000E+00
  -2  14   5        1.82        2.07        0.17 o   0.4803E+02
  -1  14   5        3.61        3.56        0.12 o   0.7101E+02
   0  14   5        5.51        5.29        0.11 o   0.4596E+02
   1  14   5        3.11        3.16        0.13 o   0.7247E+02
   2  14   5        0.90        1.06        0.31 <   0.0000E+00
   3  14   5        3.49        3.50        0.13 o   0.7182E+02
   4  14   5        6.28        6.13        0.12 o   0.3995E+02
   5  14   5        1.41        1.06        0.23 o   0.1698E+02
  -2  15   5        3.24        3.29        0.13 o   0.6928E+02
  -1  15   5        0.68        1.13        0.44 <   0.0000E+00
   0  15   5        2.44        2.63        0.15 o   0.5490E+02
   1  15   5        0.00        0.34      875.09 <   0.0000E+00
   2  15   5        3.47        3.34        0.13 o   0.6807E+02
   3  15   5        2.38        2.46        0.16 o   0.6408E+02
   4  15   5        3.17        3.24        0.14 o   0.7172E+02
  -2 -12   6        1.18        0.86        0.29 <   0.0000E+00
  -1 -12   6        0.44        0.42        0.74 <   0.0000E+00
   0 -12   6        0.66        1.12        0.74 <   0.0000E+00
   1 -12   6        1.14        1.44        0.37 <   0.0000E+00
   2 -12   6        2.46        2.70        0.16 o   0.5733E+02
   3 -12   6        0.26        0.01        1.20 <   0.0000E+00
  -3 -11   6        3.74        3.59        0.14 o   0.6834E+02
  -2 -11   6        2.84        2.60        0.16 o   0.5480E+02
  -1 -11   6        1.50        1.11        0.23 o   0.1746E+02
   0 -11   6       -0.50        1.10        0.51 <   0.0000E+00
   1 -11   6        3.01        3.08        0.11 o   0.6979E+02
   2 -11   6        3.11        3.22        0.13 o   0.6715E+02
   3 -11   6        0.66        0.96        0.45 <   0.0000E+00
   4 -11   6       -1.01        0.43        0.46 <   0.0000E+00
   5 -11   6       -0.56        0.94        0.89 <   0.0000E+00
  -4 -10   6        0.82        1.64        0.39 <   0.0000E+00
  -3 -10   6        1.06        0.71        0.30 <   0.0000E+00
  -2 -10   6        1.07        1.09        0.29 <   0.0000E+00
  -1 -10   6        1.52        1.47        0.18 o   0.3158E+02
   0 -10   6        2.10        2.49        0.15 o   0.4196E+02
   1 -10   6        1.80        1.71        0.14 o   0.4214E+02
   2 -10   6        1.77        1.88        0.15 o   0.4724E+02
   3 -10   6        0.51        0.03        0.51 <   0.0000E+00
   4 -10   6        3.99        4.03        0.19 o   0.6765E+02
   5 -10   6       -1.24        0.10        0.34 <   0.0000E+00
   6 -10   6        0.91        1.37        0.54 <   0.0000E+00
  -5  -9   6       -0.53        0.64        0.54 <   0.0000E+00
  -4  -9   6        0.87        0.22        0.33 <   0.0000E+00
  -3  -9   6        0.92        0.87        0.27 <   0.0000E+00
  -2  -9   6        3.82        3.66        0.13 o   0.6474E+02
  -1  -9   6        1.30        1.23        0.19 o   0.2415E+02
   0  -9   6        1.78        1.36        0.12 o   0.2105E+02
   1  -9   6        3.97        3.85        0.08 o   0.6484E+02
   2  -9   6        6.03        6.02        0.08 o   0.4303E+02
   3  -9   6        2.95        3.09        0.12 o   0.6425E+02
   4  -9   6        1.83        2.19        0.25 o   0.3728E+02
   5  -9   6        2.58        2.60        0.22 o   0.6754E+02
   6  -9   6        4.09        3.99        0.14 o   0.5913E+02
   7  -9   6        2.98        2.98        0.23 o   0.7059E+02
  -6  -8   6        2.17        1.95        0.18 o   0.4377E+02
  -5  -8   6        0.70        1.05        0.41 <   0.0000E+00
  -4  -8   6        2.69        2.70        0.14 o   0.6886E+02
  -3  -8   6        1.86        1.59        0.15 o   0.3436E+02
  -2  -8   6        5.69        5.74        0.09 o   0.4552E+02
  -1  -8   6        2.05        2.15        0.11 o   0.5566E+02
   0  -8   6        4.70        4.69        0.07 o   0.5949E+02
   1  -8   6        0.62        0.73        0.25 <   0.0000E+00
   2  -8   6        8.03        7.98        0.08 o   0.2767E+02
   3  -8   6        4.17        4.31        0.10 o   0.6259E+02
   4  -8   6        7.10        6.98        0.12 o   0.3361E+02
   5  -8   6        2.99        2.98        0.19 o   0.7181E+02
   6  -8   6        0.83        0.95        0.37 <   0.0000E+00
   7  -8   6        1.21        0.81        0.29 <   0.0000E+00
  -6  -7   6        3.11        3.24        0.15 o   0.6864E+02
  -5  -7   6        1.26        1.08        0.23 <   0.0000E+00
  -4  -7   6        1.70        1.48        0.18 o   0.2978E+02
  -3  -7   6        0.71        0.33        0.25 <   0.0000E+00
  -2  -7   6        4.39        4.51        0.07 o   0.5883E+02
  -1  -7   6        3.67        3.76        0.09 o   0.6526E+02
   0  -7   6        5.98        6.04        0.07 o   0.4204E+02
   1  -7   6        8.95        9.05        0.08 o   0.2188E+02
   2  -7   6        3.20        3.23        0.07 o   0.7269E+02
   3  -7   6        3.36        3.35        0.10 o   0.7235E+02
   4  -7   6        0.92        0.67        0.28 <   0.0000E+00
   5  -7   6        4.35        4.30        0.10 o   0.6376E+02
   6  -7   6        1.12        1.26        0.28 <   0.0000E+00
   7  -7   6        2.01        2.00        0.19 o   0.5314E+02
   8  -7   6        0.50        0.86        0.67 <   0.0000E+00
  -7  -6   6        2.87        3.12        0.16 o   0.5440E+02
  -6  -6   6        4.47        4.40        0.13 o   0.6165E+02
  -5  -6   6        3.85        3.92        0.13 o   0.6883E+02
  -4  -6   6        1.44        1.37        0.15 o   0.2731E+02
  -3  -6   6        0.96        1.00        0.15 o   0.1757E+02
  -2  -6   6        3.88        3.83        0.07 o   0.6519E+02
  -1  -6   6        2.69        2.69        0.07 o   0.6865E+02
   0  -6   6        2.25        1.72        0.07 o   0.2053E+02
   1  -6   6        2.45        2.48        0.07 o   0.6482E+02
   2  -6   6        2.88        2.78        0.07 o   0.6524E+02
   3  -6   6        0.81        0.73        0.23 <   0.0000E+00
   4  -6   6        2.14        2.23        0.14 o   0.5812E+02
   5  -6   6       -0.31        0.37        0.60 <   0.0000E+00
   6  -6   6        0.92        0.27        0.23 <   0.0000E+00
   7  -6   6        4.92        4.73        0.14 o   0.5337E+02
   8  -6   6        0.37        0.21        0.82 <   0.0000E+00
  -7  -5   6        0.50        0.46        0.57 <   0.0000E+00
  -6  -5   6       -0.64        0.54        0.40 <   0.0000E+00
  -5  -5   6        2.33        2.47        0.14 o   0.5662E+02
  -4  -5   6        1.25        1.17        0.14 o   0.2378E+02
  -3  -5   6        1.98        1.98        0.08 o   0.5377E+02
  -2  -5   6        0.55        0.36        0.22 <   0.0000E+00
  -1  -5   6        0.74        0.81        0.17 <   0.0000E+00
   0  -5   6        2.95        2.67        0.06 o   0.4677E+02
   1  -5   6       13.44       13.58        0.08 o   0.1089E+02
   2  -5   6        1.39        1.54        0.09 o   0.3513E+02
   3  -5   6        0.99        1.18        0.16 o   0.2256E+02
   4  -5   6        6.48        6.42        0.08 o   0.3852E+02
   5  -5   6        9.48        9.60        0.08 o   0.1957E+02
   6  -5   6        7.38        7.27        0.08 o   0.3174E+02
   7  -5   6        3.41        3.27        0.14 o   0.6737E+02
   8  -5   6        2.41        2.26        0.16 o   0.5262E+02
   9  -5   6        2.14        2.41        0.19 o   0.4994E+02
  -7  -4   6        2.56        2.59        0.16 o   0.6733E+02
  -6  -4   6        2.79        3.05        0.14 o   0.5982E+02
  -5  -4   6        8.94        9.07        0.10 o   0.2094E+02
  -4  -4   6        2.32        2.25        0.09 o   0.5964E+02
  -3  -4   6        2.75        2.75        0.08 o   0.6982E+02
  -2  -4   6        5.70        5.73        0.06 o   0.4675E+02
  -1  -4   6        4.56        4.85        0.05 o   0.4232E+02
   0  -4   6        9.86        9.83        0.07 o   0.1909E+02
   1  -4   6       11.75       11.75        0.07 o   0.1421E+02
   2  -4   6        3.26        2.93        0.06 o   0.3077E+02
   3  -4   6        1.44        1.38        0.09 o   0.2915E+02
   4  -4   6        1.19        1.10        0.10 o   0.2398E+02
   5  -4   6        3.82        3.92        0.07 o   0.6773E+02
   6  -4   6        6.33        6.33        0.07 o   0.4025E+02
   7  -4   6        4.11        3.87        0.09 o   0.5799E+02
   8  -4   6        1.52        1.43        0.21 o   0.3172E+02
   9  -4   6        0.86        0.91        0.39 <   0.0000E+00
  -7  -3   6        1.98        1.92        0.17 o   0.4795E+02
  -6  -3   6        1.84        2.17        0.17 o   0.4147E+02
  -5  -3   6       10.62       10.63        0.11 o   0.1705E+02
  -4  -3   6        0.66        0.76        0.23 <   0.0000E+00
  -3  -3   6        3.95        3.98        0.08 o   0.6831E+02
  -2  -3   6        2.42        2.31        0.06 o   0.6275E+02
  -1  -3   6        2.07        2.25        0.06 o   0.5465E+02
   0  -3   6        5.96        5.71        0.05 o   0.3442E+02
   1  -3   6       11.69       11.38        0.08 o   0.1387E+02
   2  -3   6        2.87        2.96        0.06 o   0.7075E+02
   3  -3   6        0.72        0.17        0.15 <   0.0000E+00
   4  -3   6        0.46        0.30        0.18 <   0.0000E+00
   5  -3   6        4.73        4.97        0.06 o   0.4668E+02
   6  -3   6        6.34        6.29        0.08 o   0.4052E+02
   7  -3   6        0.15        0.51        1.11 <   0.0000E+00
   8  -3   6        1.45        1.42        0.20 o   0.2928E+02
   9  -3   6        0.92        0.85        0.33 <   0.0000E+00
  -8  -2   6       -0.66        0.87        0.57 <   0.0000E+00
  -7  -2   6        2.61        2.78        0.14 o   0.6582E+02
  -6  -2   6        1.81        1.79        0.16 o   0.4756E+02
  -5  -2   6        1.36        1.23        0.15 o   0.2380E+02
  -4  -2   6        3.22        2.97        0.07 o   0.4933E+02
  -3  -2   6        5.89        5.79        0.07 o   0.4371E+02
  -2  -2   6        1.02        1.15        0.11 o   0.2298E+02
  -1  -2   6        4.22        4.33        0.05 o   0.6178E+02
   0  -2   6        0.76        0.26        0.13 <   0.0000E+00
   1  -2   6        5.96        5.64        0.05 o   0.3344E+02
   2  -2   6        5.95        6.13        0.05 o   0.4004E+02
   3  -2   6        3.55        3.64        0.06 o   0.6544E+02
   4  -2   6        1.29        1.54        0.08 o   0.3151E+02
   5  -2   6        4.46        4.51        0.06 o   0.5441E+02
   6  -2   6        7.61        7.67        0.08 o   0.2925E+02
   7  -2   6        1.79        1.76        0.11 o   0.4461E+02
   8  -2   6        1.22        1.32        0.18 o   0.2854E+02
   9  -2   6       -0.32        0.23        0.89 <   0.0000E+00
  10  -2   6        3.82        3.72        0.15 o   0.6883E+02
  -8  -1   6        1.08        1.79        0.39 <   0.0000E+00
  -7  -1   6        1.34        1.44        0.30 <   0.0000E+00
  -6  -1   6        1.47        1.50        0.17 o   0.3714E+02
  -5  -1   6        3.64        3.71        0.10 o   0.6968E+02
  -4  -1   6        4.93        5.09        0.07 o   0.4208E+02
  -3  -1   6        3.43        3.53        0.06 o   0.6535E+02
  -2  -1   6        7.11        7.32        0.06 o   0.2834E+02
  -1  -1   6        5.47        5.27        0.05 o   0.4539E+02
   0  -1   6       13.29       13.05        0.08 o   0.1153E+02
   1  -1   6        2.40        2.48        0.06 o   0.6382E+02
   2  -1   6        7.16        7.24        0.06 o   0.3240E+02
   3  -1   6        2.01        2.09        0.06 o   0.5413E+02
   4  -1   6        9.87        9.71        0.08 o   0.1913E+02
   5  -1   6        3.53        3.72        0.08 o   0.5689E+02
   6  -1   6        1.33        1.15        0.11 o   0.1997E+02
   7  -1   6       -0.48        0.02        0.33 <   0.0000E+00
   8  -1   6        4.19        4.28        0.09 o   0.6469E+02
   9  -1   6        4.15        3.94        0.09 o   0.6049E+02
  10  -1   6       -0.52        0.40        0.56 <   0.0000E+00
  -8   0   6       -0.64        0.56        0.46 <   0.0000E+00
  -7   0   6        1.26        1.23        0.31 <   0.0000E+00
  -6   0   6        2.22        2.23        0.13 o   0.6013E+02
  -5   0   6        1.58        1.81        0.15 o   0.3888E+02
  -4   0   6        0.98        1.26        0.16 o   0.2305E+02
  -3   0   6        3.09        3.12        0.07 o   0.7246E+02
  -2   0   6       15.29       15.26        0.09 o   0.9145E+01
  -1   0   6        9.89        9.97        0.06 o   0.1875E+02
   0   0   6        1.91        1.84        0.06 o   0.4758E+02
   1   0   6        6.67        6.53        0.06 o   0.3714E+02
   2   0   6        6.63        6.70        0.06 o   0.3624E+02
   3   0   6        4.05        4.08        0.05 o   0.6746E+02
   4   0   6        6.20        6.07        0.06 o   0.4143E+02
   5   0   6        3.74        3.34        0.08 o   0.3170E+02
   6   0   6        2.48        2.31        0.08 o   0.5934E+02
   7   0   6        0.78        0.76        0.22 <   0.0000E+00
   8   0   6       -0.33        0.58        0.45 <   0.0000E+00
   9   0   6        1.09        0.85        0.17 o   0.1629E+02
  10   0   6        5.16        4.88        0.14 o   0.4218E+02
  -8   1   6        5.05        4.96        0.14 o   0.5469E+02
  -7   1   6       -0.79        0.15        0.33 <   0.0000E+00
  -6   1   6        0.55        0.29        0.46 <   0.0000E+00
  -5   1   6        2.73        2.68        0.12 o   0.6960E+02
  -4   1   6        1.42        1.31        0.13 o   0.2439E+02
  -3   1   6        0.25        0.14        0.40 <   0.0000E+00
  -2   1   6       10.88       10.94        0.07 o   0.1628E+02
  -1   1   6        0.51        0.31        0.18 <   0.0000E+00
   0   1   6        1.83        1.88        0.06 o   0.4884E+02
   1   1   6        1.18        1.23        0.08 o   0.2379E+02
   2   1   6       11.44       11.67        0.07 o   0.1404E+02
   3   1   6        6.04        6.04        0.06 o   0.4328E+02
   4   1   6       10.06       10.04        0.08 o   0.1865E+02
   5   1   6        3.42        3.60        0.08 o   0.5369E+02
   6   1   6       -0.47        0.29        0.25 <   0.0000E+00
   7   1   6        0.63        0.94        0.22 <   0.0000E+00
   8   1   6        9.58        9.60        0.10 o   0.2029E+02
   9   1   6        6.87        6.70        0.09 o   0.3489E+02
  10   1   6        1.93        2.04        0.13 o   0.5227E+02
  -8   2   6        5.22        4.91        0.14 o   0.4367E+02
  -7   2   6        1.57        1.47        0.21 o   0.2815E+02
  -6   2   6        3.05        2.99        0.13 o   0.7174E+02
  -5   2   6       -0.26        0.12        0.66 <   0.0000E+00
  -4   2   6        2.69        2.58        0.09 o   0.6647E+02
  -3   2   6       -0.28        0.06        0.30 <   0.0000E+00
  -2   2   6       13.99       13.95        0.08 o   0.1060E+02
  -1   2   6        5.12        5.50        0.05 o   0.2522E+02
   0   2   6        0.69        0.93        0.14 <   0.0000E+00
   1   2   6        1.59        1.57        0.07 o   0.3756E+02
   2   2   6        8.84        9.11        0.06 o   0.2032E+02
   3   2   6       12.06       12.15        0.08 o   0.1329E+02
   4   2   6        5.71        5.45        0.07 o   0.4338E+02
   5   2   6        4.83        4.92        0.07 o   0.5535E+02
   6   2   6        2.79        2.65        0.08 o   0.6097E+02
   7   2   6        2.74        2.68        0.09 o   0.6844E+02
   8   2   6        4.54        4.49        0.08 o   0.6103E+02
   9   2   6        6.33        6.33        0.08 o   0.4058E+02
  10   2   6        1.26        1.09        0.17 o   0.1701E+02
  -8   3   6        3.36        3.52        0.15 o   0.6504E+02
  -7   3   6        0.77        0.38        0.38 <   0.0000E+00
  -6   3   6        3.74        3.72        0.13 o   0.7004E+02
  -5   3   6        5.61        5.73        0.08 o   0.4279E+02
  -4   3   6        2.76        2.72        0.07 o   0.6945E+02
  -3   3   6        4.90        4.82        0.05 o   0.5452E+02
  -2   3   6        5.55        5.51        0.05 o   0.4893E+02
  -1   3   6       14.99       14.80        0.09 o   0.9321E+01
   0   3   6        3.14        3.25        0.05 o   0.6869E+02
   1   3   6        0.71        0.46        0.13 <   0.0000E+00
   2   3   6        6.09        6.19        0.06 o   0.4065E+02
   3   3   6        4.33        4.41        0.05 o   0.5446E+02
   4   3   6        5.57        5.51        0.06 o   0.4734E+02
   5   3   6        2.54        2.46        0.07 o   0.6583E+02
   6   3   6        1.55        0.19        0.08 o   0.1803E+00
   7   3   6        1.37        1.11        0.10 o   0.1969E+02
   8   3   6        0.18        0.03        0.66 <   0.0000E+00
   9   3   6        6.16        6.08        0.08 o   0.4230E+02
  10   3   6        2.08        2.17        0.10 o   0.5671E+02
  -8   4   6        2.76        2.78        0.17 o   0.6881E+02
  -7   4   6        3.30        3.38        0.14 o   0.7171E+02
  -6   4   6        0.32        0.06        0.82 <   0.0000E+00
  -5   4   6        0.40        0.18        0.40 <   0.0000E+00
  -4   4   6        2.87        2.88        0.07 o   0.6932E+02
  -3   4   6        5.60        5.70        0.05 o   0.4526E+02
  -2   4   6        0.80        0.78        0.12 o   0.1728E+02
  -1   4   6        0.95        0.70        0.11 o   0.1682E+02
   0   4   6        4.71        4.62        0.05 o   0.5733E+02
   1   4   6        0.85        1.07        0.13 o   0.1934E+02
   2   4   6        0.24        0.10        0.35 <   0.0000E+00
   3   4   6        2.61        2.26        0.07 o   0.3926E+02
   4   4   6        9.69        9.09        0.08 o   0.1292E+02
   5   4   6        3.87        3.97        0.07 o   0.6441E+02
   6   4   6        1.60        1.56        0.10 o   0.3489E+02
   7   4   6        2.14        1.99        0.08 o   0.4115E+02
   8   4   6        1.52        1.45        0.10 o   0.3270E+02
   9   4   6        7.15        7.15        0.08 o   0.3353E+02
  10   4   6        4.10        3.94        0.09 o   0.6387E+02
  -8   5   6        1.12        1.42        0.33 <   0.0000E+00
  -7   5   6       -0.56        0.23        0.52 <   0.0000E+00
  -6   5   6        7.74        7.83        0.13 o   0.2929E+02
  -5   5   6        4.24        4.29        0.09 o   0.6384E+02
  -4   5   6        3.33        3.36        0.06 o   0.7096E+02
  -3   5   6        3.33        3.15        0.07 o   0.5643E+02
  -2   5   6        3.26        3.15        0.06 o   0.6711E+02
  -1   5   6        8.33        8.32        0.06 o   0.2579E+02
   0   5   6        8.87        8.33        0.06 o   0.1591E+02
   1   5   6        1.30        1.63        0.08 o   0.3137E+02
   2   5   6        1.90        2.07        0.06 o   0.5087E+02
   3   5   6       20.19       19.76        0.12 o   0.5593E+01
   4   5   6        6.20        6.11        0.07 o   0.4182E+02
   5   5   6        3.36        3.27        0.08 o   0.7089E+02
   6   5   6       -0.20        0.35        0.64 <   0.0000E+00
   7   5   6        1.03        0.94        0.15 o   0.1737E+02
   8   5   6        7.70        7.87        0.09 o   0.2702E+02
   9   5   6        1.75        1.77        0.11 o   0.4353E+02
  10   5   6        0.97        0.93        0.19 <   0.0000E+00
  -7   6   6        1.02        1.02        0.33 <   0.0000E+00
  -6   6   6        3.07        3.24        0.14 o   0.6991E+02
  -5   6   6        2.89        2.79        0.09 o   0.6968E+02
  -4   6   6        1.88        2.01        0.11 o   0.4661E+02
  -3   6   6        3.72        3.92        0.07 o   0.5536E+02
  -2   6   6        1.64        1.94        0.08 o   0.3739E+02
  -1   6   6        6.77        6.42        0.05 o   0.3078E+02
   0   6   6        0.59        0.17        0.16 <   0.0000E+00
   1   6   6        9.98       10.22        0.06 o   0.1784E+02
   2   6   6       13.23       13.04        0.09 o   0.1164E+02
   3   6   6        2.41        2.19        0.06 o   0.4818E+02
   4   6   6        1.44        1.43        0.10 o   0.3008E+02
   5   6   6        7.44        7.53        0.08 o   0.2947E+02
   6   6   6        1.10        0.92        0.13 o   0.1715E+02
   7   6   6        1.68        1.60        0.12 o   0.3954E+02
   8   6   6        1.11        1.05        0.17 o   0.1900E+02
   9   6   6        1.91        1.91        0.12 o   0.4898E+02
  -7   7   6        0.25        0.23        1.23 <   0.0000E+00
  -6   7   6        1.59        1.62        0.21 o   0.4144E+02
  -5   7   6        7.38        7.27        0.12 o   0.3155E+02
  -4   7   6        7.92        8.08        0.09 o   0.2679E+02
  -3   7   6        5.78        5.72        0.07 o   0.4631E+02
  -2   7   6        3.60        3.69        0.06 o   0.6917E+02
  -1   7   6        4.32        4.41        0.05 o   0.5637E+02
   0   7   6        0.43        0.40        0.21 <   0.0000E+00
   1   7   6        6.37        6.61        0.05 o   0.3606E+02
   2   7   6       10.71       10.75        0.07 o   0.1627E+02
   3   7   6        0.40        0.44        0.28 <   0.0000E+00
   4   7   6        4.30        4.40        0.06 o   0.5983E+02
   5   7   6        8.14        8.24        0.08 o   0.2656E+02
   6   7   6        3.32        3.26        0.09 o   0.7235E+02
   7   7   6        1.97        2.04        0.12 o   0.5351E+02
   8   7   6        5.01        5.23        0.09 o   0.4695E+02
   9   7   6       -0.30        0.76        0.70 <   0.0000E+00
  -7   8   6       -0.82        0.01        0.50 <   0.0000E+00
  -6   8   6        0.54        0.78        0.72 <   0.0000E+00
  -5   8   6        5.38        5.28        0.12 o   0.5103E+02
  -4   8   6        8.21        7.94        0.10 o   0.2255E+02
  -3   8   6        0.41        0.15        0.44 <   0.0000E+00
  -2   8   6        0.92        0.99        0.15 o   0.1756E+02
  -1   8   6        6.12        5.89        0.07 o   0.3861E+02
   0   8   6        1.04        1.21        0.11 o   0.2363E+02
   1   8   6        2.20        2.23        0.08 o   0.5978E+02
   2   8   6        4.66        4.80        0.07 o   0.5314E+02
   3   8   6        0.78        0.61        0.17 <   0.0000E+00
   4   8   6        1.08        0.98        0.14 o   0.1713E+02
   5   8   6        2.11        2.06        0.08 o   0.5287E+02
   6   8   6        5.78        5.86        0.08 o   0.4541E+02
   7   8   6        2.23        2.18        0.12 o   0.5599E+02
   8   8   6        4.69        4.63        0.10 o   0.5931E+02
   9   8   6        2.67        2.84        0.13 o   0.6692E+02
  -6   9   6        2.08        2.31        0.23 o   0.5412E+02
  -5   9   6        0.85        0.32        0.34 <   0.0000E+00
  -4   9   6        3.50        3.66        0.10 o   0.6152E+02
  -3   9   6        5.12        5.23        0.10 o   0.5176E+02
  -2   9   6        2.79        2.86        0.09 o   0.6820E+02
  -1   9   6        3.65        3.76        0.08 o   0.6309E+02
   0   9   6        3.29        3.27        0.06 o   0.7253E+02
   1   9   6        2.67        2.76        0.07 o   0.6765E+02
   2   9   6        8.80        8.71        0.08 o   0.2365E+02
   3   9   6        3.20        3.45        0.07 o   0.5785E+02
   4   9   6        2.03        1.99        0.09 o   0.5112E+02
   5   9   6       -0.50        0.14        0.29 <   0.0000E+00
   6   9   6        9.56        9.63        0.10 o   0.2027E+02
   7   9   6        3.89        3.84        0.11 o   0.6901E+02
   8   9   6       -0.64        0.10        0.36 <   0.0000E+00
   9   9   6       -0.64        0.29        0.41 <   0.0000E+00
  -6  10   6       -0.42        0.07        0.98 <   0.0000E+00
  -5  10   6        0.54        0.57        0.55 <   0.0000E+00
  -4  10   6        4.73        4.73        0.10 o   0.5911E+02
  -3  10   6        2.57        2.61        0.12 o   0.6724E+02
  -2  10   6        4.04        4.06        0.09 o   0.6684E+02
  -1  10   6       -0.44        0.16        0.32 <   0.0000E+00
   0  10   6        3.71        3.68        0.07 o   0.6982E+02
   1  10   6        3.83        3.86        0.07 o   0.6899E+02
   2  10   6        1.71        1.61        0.11 o   0.3602E+02
   3  10   6        1.25        1.16        0.13 o   0.2194E+02
   4  10   6        2.00        2.06        0.10 o   0.5324E+02
   5  10   6        5.02        5.10        0.11 o   0.5396E+02
   6  10   6        5.99        5.90        0.11 o   0.4341E+02
   7  10   6        0.86        0.60        0.31 <   0.0000E+00
   8  10   6        3.87        3.84        0.13 o   0.6664E+02
  -5  11   6        2.13        2.17        0.16 o   0.5793E+02
  -4  11   6        1.56        1.44        0.18 o   0.3223E+02
  -3  11   6        3.54        3.58        0.09 o   0.6830E+02
  -2  11   6        5.60        5.67        0.08 o   0.4733E+02
  -1  11   6        1.46        1.53        0.14 o   0.3296E+02
   0  11   6        3.02        3.13        0.11 o   0.7106E+02
   1  11   6        3.89        3.92        0.09 o   0.6861E+02
   2  11   6        5.94        5.93        0.10 o   0.4336E+02
   3  11   6        0.99        1.10        0.19 <   0.0000E+00
   4  11   6        1.76        1.54        0.18 o   0.3331E+02
   5  11   6        4.10        3.95        0.11 o   0.6096E+02
   6  11   6        2.11        2.08        0.15 o   0.5505E+02
   7  11   6        4.08        4.01        0.12 o   0.6518E+02
   8  11   6        1.08        0.97        0.28 <   0.0000E+00
  -5  12   6        3.28        3.32        0.13 o   0.7163E+02
  -4  12   6       -0.24        0.28        1.11 <   0.0000E+00
  -3  12   6        2.52        2.47        0.11 o   0.6591E+02
  -2  12   6        9.10        9.16        0.09 o   0.2201E+02
  -1  12   6        5.12        5.32        0.09 o   0.4140E+02
   0  12   6        3.68        3.61        0.11 o   0.7024E+02
   1  12   6        1.87        1.94        0.15 o   0.4982E+02
   2  12   6        1.52        1.51        0.17 o   0.3323E+02
   3  12   6        1.73        1.64        0.20 o   0.4052E+02
   4  12   6        1.49        1.32        0.19 o   0.2669E+02
   5  12   6        3.81        3.85        0.12 o   0.6878E+02
   6  12   6       -0.46        0.34        0.57 <   0.0000E+00
   7  12   6        1.24        1.11        0.26 <   0.0000E+00
  -4  13   6        1.46        1.66        0.27 <   0.0000E+00
  -3  13   6        1.63        1.97        0.20 o   0.3853E+02
  -2  13   6        2.00        2.15        0.16 o   0.5158E+02
  -1  13   6        5.05        5.26        0.11 o   0.4401E+02
   0  13   6        1.46        1.67        0.19 o   0.3699E+02
   1  13   6        0.91        0.29        0.29 <   0.0000E+00
   2  13   6        1.01        0.49        0.32 <   0.0000E+00
   3  13   6        0.46        0.04        0.67 <   0.0000E+00
   4  13   6        1.84        1.77        0.17 o   0.4371E+02
   5  13   6        7.03        7.14        0.11 o   0.3300E+02
   6  13   6        3.77        3.75        0.13 o   0.7012E+02
  -3  14   6        1.39        1.47        0.28 <   0.0000E+00
  -2  14   6        1.73        1.74        0.18 o   0.4413E+02
  -1  14   6        6.98        6.90        0.11 o   0.3423E+02
   0  14   6        1.80        1.84        0.18 o   0.4776E+02
   1  14   6        1.06        1.19        0.28 <   0.0000E+00
   2  14   6        3.38        3.06        0.15 o   0.4659E+02
   3  14   6        5.77        5.70        0.12 o   0.4625E+02
   4  14   6        1.32        0.14        0.23 <   0.0000E+00
   5  14   6        2.20        2.18        0.17 o   0.5556E+02
  -1  15   6        2.96        3.15        0.14 o   0.6546E+02
   0  15   6        0.32        0.25        0.88 <   0.0000E+00
   1  15   6        2.39        2.27        0.18 o   0.5740E+02
   2  15   6        3.07        3.16        0.14 o   0.7242E+02
   3  15   6        2.82        2.96        0.15 o   0.6582E+02
   4  15   6        1.58        1.61        0.22 o   0.3794E+02
   0 -12   7       -1.75        1.09        0.39 <   0.0000E+00
   1 -12   7       -1.11        0.15        0.36 <   0.0000E+00
   2 -12   7       -0.60        1.76        1.09 <   0.0000E+00
  -2 -11   7        1.85        1.21        0.21 o   0.1080E+02
  -1 -11   7        0.86        0.39        0.40 <   0.0000E+00
   0 -11   7        2.00        2.05        0.20 o   0.5438E+02
   1 -11   7        3.73        3.52        0.15 o   0.6122E+02
   2 -11   7        1.26        1.36        0.26 <   0.0000E+00
   3 -11   7        1.03        1.46        0.38 <   0.0000E+00
   4 -11   7        1.05        0.74        0.37 <   0.0000E+00
  -3 -10   7        2.27        2.33        0.15 o   0.6152E+02
  -2 -10   7        0.59        0.63        0.55 <   0.0000E+00
  -1 -10   7        2.21        2.01        0.18 o   0.4686E+02
   0 -10   7        1.06        1.19        0.26 <   0.0000E+00
   1 -10   7       -0.38        0.24        0.63 <   0.0000E+00
   2 -10   7       -0.85        0.15        0.32 <   0.0000E+00
   3 -10   7        3.04        3.10        0.16 o   0.7115E+02
   4 -10   7        2.19        2.37        0.20 o   0.5427E+02
   5 -10   7        1.50        1.74        0.28 <   0.0000E+00
  -4  -9   7        0.89        1.11        0.35 <   0.0000E+00
  -3  -9   7        3.38        3.35        0.12 o   0.7176E+02
  -2  -9   7        1.65        1.56        0.17 o   0.3476E+02
  -1  -9   7        0.57        1.06        0.43 <   0.0000E+00
   0  -9   7        2.45        2.78        0.13 o   0.3503E+02
   1  -9   7        1.42        1.38        0.17 o   0.2961E+02
   2  -9   7        1.95        2.04        0.13 o   0.5227E+02
   3  -9   7       -0.80        0.25        0.40 <   0.0000E+00
   4  -9   7        0.88        1.28        0.40 <   0.0000E+00
   5  -9   7        1.59        1.60        0.32 <   0.0000E+00
   6  -9   7       -1.24        0.40        0.35 <   0.0000E+00
  -5  -8   7        1.76        2.02        0.19 o   0.4595E+02
  -4  -8   7       -0.40        0.69        0.67 <   0.0000E+00
  -3  -8   7        2.09        2.18        0.14 o   0.5657E+02
  -2  -8   7        1.88        2.08        0.13 o   0.4829E+02
  -1  -8   7        4.56        4.64        0.11 o   0.5865E+02
   0  -8   7        2.04        1.84        0.10 o   0.3930E+02
   1  -8   7        1.38        1.53        0.13 o   0.3449E+02
   2  -8   7        0.60        0.48        0.27 <   0.0000E+00
   3  -8   7        3.23        3.14        0.14 o   0.7129E+02
   4  -8   7        3.91        3.84        0.14 o   0.6840E+02
   5  -8   7        1.92        2.22        0.26 o   0.4401E+02
   6  -8   7        1.86        2.08        0.27 o   0.4674E+02
   7  -8   7        0.89        0.86        0.51 <   0.0000E+00
  -6  -7   7        1.97        1.73        0.25 o   0.3701E+02
  -5  -7   7        2.15        2.20        0.17 o   0.5850E+02
  -4  -7   7        5.08        5.14        0.12 o   0.5388E+02
  -3  -7   7        1.33        0.97        0.16 o   0.1542E+02
  -2  -7   7        0.54        0.71        0.28 <   0.0000E+00
  -1  -7   7        5.00        4.91        0.08 o   0.5560E+02
   0  -7   7        7.13        7.04        0.08 o   0.3338E+02
   1  -7   7        0.80        0.84        0.20 <   0.0000E+00
   2  -7   7        2.23        2.26        0.09 o   0.6036E+02
   3  -7   7        5.30        5.40        0.10 o   0.5056E+02
   4  -7   7        3.96        3.95        0.11 o   0.6830E+02
   5  -7   7        1.57        1.47        0.27 <   0.0000E+00
   6  -7   7        2.64        2.81        0.15 o   0.6371E+02
   7  -7   7        0.80        0.58        0.57 <   0.0000E+00
   8  -7   7        1.50        1.28        0.32 <   0.0000E+00
  -6  -6   7        5.81        5.79        0.13 o   0.4589E+02
  -5  -6   7        1.16        1.24        0.25 <   0.0000E+00
  -4  -6   7        2.36        2.34        0.12 o   0.6185E+02
  -3  -6   7        1.03        0.89        0.15 o   0.1727E+02
  -2  -6   7        3.19        2.97        0.07 o   0.5227E+02
  -1  -6   7        0.60        0.71        0.23 <   0.0000E+00
   0  -6   7        2.80        2.64        0.08 o   0.6137E+02
   1  -6   7        1.89        2.02        0.09 o   0.5060E+02
   2  -6   7        4.42        4.53        0.07 o   0.6030E+02
   3  -6   7        2.78        2.69        0.09 o   0.6462E+02
   4  -6   7        3.96        3.93        0.10 o   0.6839E+02
   5  -6   7        1.13        0.92        0.18 o   0.1630E+02
   6  -6   7        4.51        4.14        0.13 o   0.4059E+02
   7  -6   7        3.43        3.45        0.14 o   0.7085E+02
   8  -6   7        0.65        1.23        0.66 <   0.0000E+00
  -6  -5   7        1.54        1.51        0.21 o   0.3207E+02
  -5  -5   7        0.81        1.15        0.33 <   0.0000E+00
  -4  -5   7        2.60        2.49        0.10 o   0.5657E+02
  -3  -5   7        1.16        1.17        0.13 o   0.2508E+02
  -2  -5   7        1.97        2.13        0.09 o   0.5204E+02
  -1  -5   7        4.64        4.88        0.07 o   0.4199E+02
   0  -5   7        7.81        7.97        0.06 o   0.2600E+02
   1  -5   7        8.75        8.54        0.07 o   0.2288E+02
   2  -5   7        4.39        4.41        0.08 o   0.6272E+02
   3  -5   7        2.05        2.24        0.11 o   0.5354E+02
   4  -5   7        5.00        4.98        0.10 o   0.5556E+02
   5  -5   7        7.23        7.05        0.10 o   0.3144E+02
   6  -5   7        2.74        2.58        0.11 o   0.5597E+02
   7  -5   7        2.79        2.81        0.15 o   0.7052E+02
   8  -5   7        1.25        1.33        0.27 <   0.0000E+00
   9  -5   7        0.83        0.56        0.50 <   0.0000E+00
  -7  -4   7        3.27        3.51        0.14 o   0.5469E+02
  -6  -4   7        1.99        2.19        0.17 o   0.4584E+02
  -5  -4   7        1.55        1.67        0.19 o   0.4008E+02
  -4  -4   7        3.82        3.83        0.09 o   0.6964E+02
  -3  -4   7        2.55        2.64        0.08 o   0.6723E+02
  -2  -4   7        5.09        4.99        0.07 o   0.5446E+02
  -1  -4   7        1.09        1.06        0.12 o   0.1836E+02
   0  -4   7        1.58        1.79        0.09 o   0.4041E+02
   1  -4   7        8.86        8.81        0.07 o   0.2325E+02
   2  -4   7        2.55        2.55        0.08 o   0.6576E+02
   3  -4   7        3.87        3.70        0.08 o   0.6317E+02
   4  -4   7        2.72        2.59        0.08 o   0.5345E+02
   5  -4   7        5.67        5.77        0.08 o   0.4676E+02
   6  -4   7        2.28        2.40        0.11 o   0.5989E+02
   7  -4   7        6.71        6.53        0.12 o   0.3624E+02
   8  -4   7        2.18        2.19        0.17 o   0.5810E+02
   9  -4   7        1.33        1.55        0.26 <   0.0000E+00
  -7  -3   7       -1.14        0.11        0.23 <   0.0000E+00
  -6  -3   7        1.90        1.86        0.17 o   0.4827E+02
  -5  -3   7        3.09        3.17        0.11 o   0.6832E+02
  -4  -3   7        3.35        3.35        0.09 o   0.7202E+02
  -3  -3   7        5.56        5.59        0.07 o   0.4818E+02
  -2  -3   7        3.22        3.22        0.07 o   0.7085E+02
  -1  -3   7        3.31        3.38        0.06 o   0.7111E+02
   0  -3   7        1.75        1.96        0.07 o   0.4495E+02
   1  -3   7        2.85        2.98        0.07 o   0.7082E+02
   2  -3   7        0.48        0.59        0.20 <   0.0000E+00
   3  -3   7        1.29        1.34        0.11 o   0.2781E+02
   4  -3   7        2.20        2.17        0.08 o   0.5948E+02
   5  -3   7        3.98        3.79        0.07 o   0.6007E+02
   6  -3   7        1.04        0.92        0.13 o   0.1686E+02
   7  -3   7        4.45        4.43        0.10 o   0.6268E+02
   8  -3   7        0.35        0.64        0.77 <   0.0000E+00
   9  -3   7        1.18        1.42        0.26 <   0.0000E+00
  -7  -2   7        4.60        4.79        0.17 o   0.5789E+02
  -6  -2   7        0.95        0.45        0.38 <   0.0000E+00
  -5  -2   7       -0.67        0.22        0.28 <   0.0000E+00
  -4  -2   7        5.56        5.55        0.08 o   0.4793E+02
  -3  -2   7        7.01        7.02        0.08 o   0.3392E+02
  -2  -2   7        0.79        0.86        0.15 <   0.0000E+00
  -1  -2   7        2.16        2.27        0.07 o   0.5812E+02
   0  -2   7        5.09        5.04        0.05 o   0.5388E+02
   1  -2   7        0.61        1.06        0.17 <   0.0000E+00
   2  -2   7        5.95        5.93        0.06 o   0.4445E+02
   3  -2   7        1.14        1.37        0.09 o   0.2768E+02
   4  -2   7        2.98        2.99        0.06 o   0.7206E+02
   5  -2   7        6.11        6.01        0.06 o   0.4282E+02
   6  -2   7        2.00        1.99        0.09 o   0.5138E+02
   7  -2   7        2.41        2.36        0.09 o   0.5931E+02
   8  -2   7        0.99        0.69        0.21 <   0.0000E+00
   9  -2   7        3.46        3.37        0.11 o   0.7003E+02
  -7  -1   7        4.18        3.98        0.18 o   0.5838E+02
  -6  -1   7        2.74        2.79        0.18 o   0.6904E+02
  -5  -1   7        2.96        2.96        0.13 o   0.6956E+02
  -4  -1   7        0.68        0.61        0.26 <   0.0000E+00
  -3  -1   7        1.58        1.65        0.11 o   0.3940E+02
  -2  -1   7        4.70        4.78        0.06 o   0.5621E+02
  -1  -1   7        7.73        7.93        0.06 o   0.2696E+02
   0  -1   7        2.11        1.85        0.06 o   0.3963E+02
   1  -1   7        2.81        2.83        0.06 o   0.7069E+02
   2  -1   7        1.12        1.39        0.09 o   0.2715E+02
   3  -1   7       12.68       12.75        0.09 o   0.1247E+02
   4  -1   7        9.63        9.54        0.07 o   0.2025E+02
   5  -1   7        0.29        0.16        0.39 <   0.0000E+00
   6  -1   7       -0.38        0.00        0.35 <   0.0000E+00
   7  -1   7        6.19        6.04        0.08 o   0.4127E+02
   8  -1   7        3.33        3.34        0.11 o   0.7244E+02
   9  -1   7        1.33        1.44        0.18 o   0.2892E+02
  10  -1   7        2.48        2.67        0.17 o   0.6239E+02
  -7   0   7        6.64        6.51        0.17 o   0.3723E+02
  -6   0   7        1.81        1.77        0.23 o   0.4770E+02
  -5   0   7        3.97        4.13        0.11 o   0.6463E+02
  -4   0   7        7.68        7.79        0.09 o   0.2862E+02
  -3   0   7        8.31        8.61        0.08 o   0.2215E+02
  -2   0   7        8.00        8.10        0.06 o   0.2591E+02
  -1   0   7        3.58        3.74        0.05 o   0.6190E+02
   0   0   7        1.01        0.76        0.10 o   0.1634E+02
   1   0   7        4.80        4.78        0.05 o   0.5773E+02
   2   0   7        4.16        4.14        0.06 o   0.6569E+02
   3   0   7        4.35        4.61        0.06 o   0.4545E+02
   4   0   7        8.62        8.62        0.07 o   0.2444E+02
   5   0   7        4.96        4.67        0.07 o   0.4345E+02
   6   0   7        3.54        3.22        0.08 o   0.3480E+02
   7   0   7        1.74        1.43        0.12 o   0.2746E+02
   8   0   7        3.25        3.37        0.10 o   0.7186E+02
   9   0   7        1.35        1.19        0.15 o   0.2618E+02
  10   0   7        3.86        3.88        0.14 o   0.6733E+02
  -7   1   7        4.25        4.28        0.14 o   0.6511E+02
  -6   1   7        1.66        2.06        0.19 o   0.3151E+02
  -5   1   7       -0.71        0.13        0.29 <   0.0000E+00
  -4   1   7       -0.24        0.29        0.74 <   0.0000E+00
  -3   1   7        4.24        4.39        0.07 o   0.5597E+02
  -2   1   7        7.15        7.29        0.06 o   0.2994E+02
  -1   1   7        5.07        4.93        0.05 o   0.4910E+02
   0   1   7        4.32        4.18        0.05 o   0.6327E+02
   1   1   7        1.33        1.28        0.08 o   0.2288E+02
   2   1   7        0.43        0.30        0.20 <   0.0000E+00
   3   1   7       10.11       10.36        0.08 o   0.1726E+02
   4   1   7       10.40       10.56        0.08 o   0.1674E+02
   5   1   7        1.50        1.60        0.09 o   0.3692E+02
   6   1   7        3.61        3.62        0.08 o   0.7137E+02
   7   1   7        3.70        3.82        0.09 o   0.6677E+02
   8   1   7        4.42        4.41        0.08 o   0.6198E+02
   9   1   7        2.06        2.00        0.12 o   0.5197E+02
  10   1   7        1.61        1.51        0.15 o   0.3836E+02
  -7   2   7        2.48        2.55        0.17 o   0.6601E+02
  -6   2   7        0.45        0.38        0.61 <   0.0000E+00
  -5   2   7        2.69        2.48        0.11 o   0.4976E+02
  -4   2   7        0.79        0.60        0.20 <   0.0000E+00
  -3   2   7        4.95        5.04        0.07 o   0.5255E+02
  -2   2   7        6.86        6.90        0.06 o   0.3490E+02
  -1   2   7        3.25        3.20        0.06 o   0.7237E+02
   0   2   7        7.53        7.56        0.06 o   0.2990E+02
   1   2   7        1.33        1.29        0.09 o   0.2592E+02
   2   2   7        6.65        6.95        0.06 o   0.2961E+02
   3   2   7        4.35        4.50        0.05 o   0.5979E+02
   4   2   7       12.67       12.82        0.11 o   0.1210E+02
   5   2   7        4.34        4.38        0.07 o   0.6122E+02
   6   2   7        1.13        1.36        0.14 o   0.2749E+02
   7   2   7        5.11        5.08        0.07 o   0.5358E+02
   8   2   7        5.15        5.08        0.07 o   0.5372E+02
   9   2   7        0.40        0.38        0.35 <   0.0000E+00
  10   2   7        4.69        4.55        0.08 o   0.5898E+02
  -7   3   7        4.02        4.06        0.14 o   0.6603E+02
  -6   3   7        3.52        3.55        0.13 o   0.7141E+02
  -5   3   7        3.48        3.52        0.10 o   0.7126E+02
  -4   3   7        2.25        2.16        0.08 o   0.5910E+02
  -3   3   7        5.66        5.72        0.06 o   0.4696E+02
  -2   3   7        5.54        5.74        0.05 o   0.4226E+02
  -1   3   7        5.94        5.78        0.05 o   0.4400E+02
   0   3   7        5.45        5.53        0.06 o   0.4774E+02
   1   3   7        0.56        0.70        0.19 <   0.0000E+00
   2   3   7        7.32        7.52        0.06 o   0.2954E+02
   3   3   7        5.03        5.21        0.05 o   0.4965E+02
   4   3   7        4.47        4.59        0.06 o   0.5426E+02
   5   3   7        0.85        0.79        0.14 <   0.0000E+00
   6   3   7        5.00        5.10        0.06 o   0.5057E+02
   7   3   7       -0.36        0.28        0.30 <   0.0000E+00
   8   3   7        3.05        3.04        0.08 o   0.7151E+02
   9   3   7        2.89        2.76        0.08 o   0.6680E+02
  10   3   7        1.02        1.01        0.17 o   0.2071E+02
  -7   4   7        0.62        0.10        0.51 <   0.0000E+00
  -6   4   7        2.65        2.73        0.15 o   0.6623E+02
  -5   4   7        3.98        4.23        0.07 o   0.5545E+02
  -4   4   7        4.99        5.08        0.07 o   0.5166E+02
  -3   4   7        4.53        4.57        0.06 o   0.5860E+02
  -2   4   7        0.78        0.56        0.13 <   0.0000E+00
  -1   4   7        3.61        3.70        0.06 o   0.6897E+02
   0   4   7        9.89        9.95        0.07 o   0.1881E+02
   1   4   7        3.37        3.50        0.06 o   0.7232E+02
   2   4   7        1.90        2.35        0.07 o   0.3180E+02
   3   4   7        5.45        5.31        0.06 o   0.4976E+02
   4   4   7       12.40       12.19        0.11 o   0.1303E+02
   5   4   7        3.42        3.42        0.07 o   0.7215E+02
   6   4   7        5.44        5.36        0.07 o   0.5020E+02
   7   4   7        0.98        1.05        0.13 o   0.1972E+02
   8   4   7        1.88        1.85        0.09 o   0.4879E+02
   9   4   7        4.62        4.74        0.08 o   0.5551E+02
  10   4   7       -0.42        0.04        0.35 <   0.0000E+00
  -7   5   7        1.08        1.13        0.30 <   0.0000E+00
  -6   5   7        7.08        7.21        0.13 o   0.3257E+02
  -5   5   7        1.85        1.86        0.11 o   0.4547E+02
  -4   5   7        2.16        1.92        0.08 o   0.3262E+02
  -3   5   7        1.52        1.39        0.11 o   0.3080E+02
  -2   5   7        2.91        2.81        0.06 o   0.6746E+02
  -1   5   7        0.93        0.68        0.11 o   0.1642E+02
   0   5   7        5.89        5.96        0.05 o   0.4349E+02
   1   5   7        1.70        1.09        0.08 o   0.1299E+02
   2   5   7        2.41        1.78        0.06 o   0.1230E+02
   3   5   7        9.26        9.07        0.08 o   0.2139E+02
   4   5   7        3.39        3.23        0.06 o   0.7015E+02
   5   5   7        3.88        3.87        0.08 o   0.6678E+02
   6   5   7        3.99        4.00        0.08 o   0.6781E+02
   7   5   7        4.94        4.92        0.08 o   0.5609E+02
   8   5   7        2.66        2.71        0.08 o   0.6897E+02
   9   5   7        2.05        2.15        0.09 o   0.5576E+02
  10   5   7        1.08        1.26        0.15 o   0.2408E+02
  -7   6   7       -0.30        0.18        1.07 <   0.0000E+00
  -6   6   7        3.09        3.06        0.14 o   0.7253E+02
  -5   6   7        0.40        0.50        0.45 <   0.0000E+00
  -4   6   7        8.41        8.42        0.07 o   0.2541E+02
  -3   6   7        5.42        5.34        0.07 o   0.5039E+02
  -2   6   7        1.10        1.06        0.13 o   0.2009E+02
  -1   6   7        0.36        0.17        0.26 <   0.0000E+00
   0   6   7       11.78       11.76        0.07 o   0.1418E+02
   1   6   7        6.14        6.53        0.06 o   0.2698E+02
   2   6   7        3.35        3.10        0.05 o   0.5930E+02
   3   6   7        2.79        2.65        0.06 o   0.6422E+02
   4   6   7        3.32        3.36        0.07 o   0.7229E+02
   5   6   7        3.45        3.42        0.08 o   0.7135E+02
   6   6   7        4.30        4.11        0.08 o   0.5389E+02
   7   6   7        6.43        6.48        0.08 o   0.3742E+02
   8   6   7        3.53        3.41        0.09 o   0.6662E+02
   9   6   7       -0.22        0.42        0.65 <   0.0000E+00
  -7   7   7        0.54        0.53        0.61 <   0.0000E+00
  -6   7   7        2.66        2.80        0.13 o   0.6679E+02
  -5   7   7        1.39        1.26        0.21 o   0.2731E+02
  -4   7   7        0.74        0.56        0.20 <   0.0000E+00
  -3   7   7        8.42        8.42        0.09 o   0.2533E+02
  -2   7   7        5.63        5.55        0.07 o   0.4790E+02
  -1   7   7        1.06        1.19        0.11 o   0.2490E+02
   0   7   7        9.14        9.41        0.06 o   0.1834E+02
   1   7   7       11.21       11.40        0.07 o   0.1436E+02
   2   7   7        1.56        1.53        0.09 o   0.3655E+02
   3   7   7        7.26        7.20        0.07 o   0.3264E+02
   4   7   7        0.19        0.46        0.60 <   0.0000E+00
   5   7   7        5.17        5.36        0.08 o   0.4637E+02
   6   7   7        2.53        2.64        0.09 o   0.6605E+02
   7   7   7        4.34        4.35        0.08 o   0.6053E+02
   8   7   7        2.72        2.80        0.10 o   0.6785E+02
   9   7   7       -0.23        0.88        0.69 <   0.0000E+00
  -6   8   7        3.49        3.59        0.13 o   0.7010E+02
  -5   8   7        2.89        2.80        0.14 o   0.7064E+02
  -4   8   7        0.59        0.04        0.33 <   0.0000E+00
  -3   8   7        1.39        1.13        0.15 o   0.2028E+02
  -2   8   7        1.98        1.95        0.09 o   0.5191E+02
  -1   8   7        6.80        6.82        0.07 o   0.3632E+02
   0   8   7        1.74        1.55        0.08 o   0.3328E+02
   1   8   7        9.81        9.66        0.08 o   0.1952E+02
   2   8   7        0.55        0.54        0.25 <   0.0000E+00
   3   8   7        5.72        5.96        0.07 o   0.3867E+02
   4   8   7        2.11        1.83        0.09 o   0.3695E+02
   5   8   7        0.68        0.82        0.22 <   0.0000E+00
   6   8   7        0.68        0.63        0.24 <   0.0000E+00
   7   8   7        6.17        6.06        0.08 o   0.4201E+02
   8   8   7        3.08        3.17        0.10 o   0.6902E+02
   9   8   7        2.51        2.25        0.12 o   0.4474E+02
  -6   9   7        1.70        1.62        0.20 o   0.3792E+02
  -5   9   7        2.16        2.28        0.16 o   0.5798E+02
  -4   9   7        1.40        1.66        0.17 o   0.3456E+02
  -3   9   7        9.22        9.14        0.10 o   0.2181E+02
  -2   9   7        1.07        0.77        0.16 o   0.1626E+02
  -1   9   7        0.78        0.71        0.18 <   0.0000E+00
   0   9   7        4.61        4.50        0.06 o   0.5833E+02
   1   9   7       11.01       11.00        0.08 o   0.1604E+02
   2   9   7        6.25        6.17        0.07 o   0.4117E+02
   3   9   7        2.49        2.44        0.09 o   0.6616E+02
   4   9   7        3.79        3.77        0.08 o   0.6882E+02
   5   9   7        1.87        1.80        0.11 o   0.4701E+02
   6   9   7        6.34        6.38        0.08 o   0.4006E+02
   7   9   7        2.90        2.89        0.09 o   0.7041E+02
   8   9   7        1.39        1.41        0.17 o   0.3281E+02
   9   9   7        0.94        0.95        0.24 <   0.0000E+00
  -6  10   7        0.22        0.41        1.48 <   0.0000E+00
  -5  10   7        2.46        2.55        0.16 o   0.6473E+02
  -4  10   7        1.52        1.51        0.21 o   0.3545E+02
  -3  10   7        2.89        2.92        0.11 o   0.7052E+02
  -2  10   7        2.25        2.03        0.12 o   0.4791E+02
  -1  10   7        0.24        0.37        0.56 <   0.0000E+00
   0  10   7        9.12        9.14        0.08 o   0.2167E+02
   1  10   7        1.05        0.94        0.15 o   0.1749E+02
   2  10   7        2.69        2.76        0.08 o   0.6115E+02
   3  10   7        3.13        3.26        0.08 o   0.6525E+02
   4  10   7        2.85        2.86        0.08 o   0.7082E+02
   5  10   7        2.62        2.70        0.12 o   0.6805E+02
   6  10   7        5.88        5.85        0.08 o   0.4524E+02
   7  10   7        3.48        3.43        0.12 o   0.7007E+02
   8  10   7        3.35        3.56        0.14 o   0.6160E+02
  -5  11   7        1.03        1.21        0.31 <   0.0000E+00
  -4  11   7        0.00        0.74        0.61 <   0.0000E+00
  -3  11   7        3.90        3.85        0.11 o   0.6894E+02
  -2  11   7        3.80        3.97        0.09 o   0.6465E+02
  -1  11   7        1.92        1.86        0.11 o   0.4938E+02
   0  11   7        5.01        5.24        0.10 o   0.4629E+02
   1  11   7        1.88        1.99        0.11 o   0.5032E+02
   2  11   7        0.64        0.02        0.27 <   0.0000E+00
   3  11   7        4.39        4.51        0.09 o   0.5654E+02
   4  11   7        4.09        4.00        0.09 o   0.6370E+02
   5  11   7        2.20        2.24        0.14 o   0.5983E+02
   6  11   7        2.26        2.28        0.14 o   0.6037E+02
   7  11   7       -0.58        0.70        0.45 <   0.0000E+00
   8  11   7        1.35        1.59        0.23 <   0.0000E+00
  -4  12   7        0.99        0.13        0.29 <   0.0000E+00
  -3  12   7        1.19        1.23        0.19 o   0.2745E+02
  -2  12   7        2.26        2.22        0.11 o   0.6010E+02
  -1  12   7        0.85        0.78        0.25 <   0.0000E+00
   0  12   7        4.76        4.72        0.11 o   0.5867E+02
   1  12   7        0.37        0.84        0.66 <   0.0000E+00
   2  12   7        1.41        1.28        0.19 o   0.2543E+02
   3  12   7        5.05        4.93        0.11 o   0.5302E+02
   4  12   7        4.63        4.67        0.10 o   0.5950E+02
   5  12   7        0.98        0.67        0.28 <   0.0000E+00
   6  12   7        1.76        1.90        0.18 o   0.4607E+02
   7  12   7        1.78        1.82        0.18 o   0.4668E+02
  -4  13   7        1.68        1.83        0.24 o   0.4373E+02
  -3  13   7        1.08        1.63        0.30 <   0.0000E+00
  -2  13   7        1.50        1.44        0.20 o   0.3315E+02
  -1  13   7        1.77        1.61        0.17 o   0.3416E+02
   0  13   7        5.22        5.23        0.11 o   0.5271E+02
   1  13   7        2.17        2.10        0.15 o   0.5689E+02
   2  13   7        0.98        0.92        0.34 <   0.0000E+00
   3  13   7        3.19        3.12        0.15 o   0.6956E+02
   4  13   7        6.24        6.47        0.13 o   0.3502E+02
   5  13   7        5.81        5.67        0.12 o   0.4502E+02
   6  13   7        0.74        0.66        0.41 <   0.0000E+00
  -3  14   7        2.78        2.75        0.16 o   0.6876E+02
  -2  14   7        6.91        6.91        0.11 o   0.3534E+02
  -1  14   7        1.97        2.07        0.17 o   0.5342E+02
   0  14   7        2.74        2.78        0.14 o   0.6991E+02
   1  14   7        0.81        0.06        0.35 <   0.0000E+00
   2  14   7        1.91        1.14        0.20 o   0.9592E+01
   3  14   7        2.60        2.38        0.18 o   0.5194E+02
   4  14   7        3.30        3.48        0.13 o   0.6171E+02
   5  14   7        2.41        2.18        0.16 o   0.4864E+02
  -1  15   7        2.50        2.81        0.15 o   0.4865E+02
   0  15   7        2.58        2.65        0.15 o   0.6765E+02
   1  15   7        2.84        2.83        0.17 o   0.7072E+02
   2  15   7        1.34        0.74        0.29 <   0.0000E+00
   3  15   7        0.94        1.02        0.34 <   0.0000E+00
   4  15   7        1.33        1.19        0.24 <   0.0000E+00
   0 -11   8        1.95        2.18        0.28 o   0.5021E+02
   1 -11   8       -1.08        1.00        0.37 <   0.0000E+00
   2 -11   8        0.92        1.00        0.38 <   0.0000E+00
   3 -11   8        1.61        1.92        0.28 <   0.0000E+00
  -2 -10   8        4.52        4.66        0.12 o   0.5443E+02
  -1 -10   8        2.11        2.13        0.20 o   0.5726E+02
   0 -10   8        0.94        1.25        0.31 <   0.0000E+00
   1 -10   8        0.50        0.75        0.53 <   0.0000E+00
   2 -10   8        2.86        2.95        0.15 o   0.7025E+02
   3 -10   8        6.36        6.16        0.15 o   0.3704E+02
   4 -10   8        1.09        1.14        0.36 <   0.0000E+00
   5 -10   8       -0.41        0.04        0.96 <   0.0000E+00
  -3  -9   8        2.12        2.06        0.15 o   0.5470E+02
  -2  -9   8        1.14        1.45        0.24 <   0.0000E+00
  -1  -9   8        2.37        2.36        0.12 o   0.6185E+02
   0  -9   8        0.72        1.14        0.38 <   0.0000E+00
   1  -9   8        0.70        1.08        0.35 <   0.0000E+00
   2  -9   8       -0.25        0.80        1.06 <   0.0000E+00
   3  -9   8        1.91        1.98        0.22 o   0.5008E+02
   4  -9   8       -0.54        0.16        0.64 <   0.0000E+00
   5  -9   8        1.08        1.26        0.37 <   0.0000E+00
   6  -9   8       -0.76        0.10        0.52 <   0.0000E+00
  -4  -8   8        0.31        0.09        0.91 <   0.0000E+00
  -3  -8   8        1.34        1.27        0.21 o   0.2835E+02
  -2  -8   8        0.92        0.60        0.24 <   0.0000E+00
  -1  -8   8        2.12        2.10        0.12 o   0.5743E+02
   0  -8   8        0.76        0.02        0.35 <   0.0000E+00
   1  -8   8        2.95        3.08        0.11 o   0.6899E+02
   2  -8   8        0.96        1.48        0.28 <   0.0000E+00
   3  -8   8        0.66        0.10        0.50 <   0.0000E+00
   4  -8   8        1.43        1.34        0.26 <   0.0000E+00
   5  -8   8        2.83        2.90        0.17 o   0.7085E+02
   6  -8   8        2.23        2.30        0.20 o   0.6008E+02
   7  -8   8        1.41        1.42        0.36 <   0.0000E+00
  -5  -7   8        4.97        4.91        0.14 o   0.5522E+02
  -4  -7   8        1.94        1.70        0.18 o   0.3919E+02
  -3  -7   8        0.49        0.58        0.41 <   0.0000E+00
  -2  -7   8        4.60        4.47        0.09 o   0.5841E+02
  -1  -7   8        6.22        6.05        0.09 o   0.4034E+02
   0  -7   8        3.04        2.92        0.08 o   0.6844E+02
   1  -7   8        4.95        4.77        0.08 o   0.5298E+02
   2  -7   8        1.63        1.74        0.12 o   0.4252E+02
   3  -7   8        1.47        1.15        0.23 o   0.1961E+02
   4  -7   8        1.74        1.88        0.20 o   0.4625E+02
   5  -7   8        3.23        3.11        0.15 o   0.6704E+02
   6  -7   8        0.93        1.06        0.37 <   0.0000E+00
   7  -7   8        4.24        4.38        0.19 o   0.6070E+02
  -5  -6   8        5.15        5.31        0.13 o   0.4998E+02
  -4  -6   8       -0.45        0.01        0.45 <   0.0000E+00
  -3  -6   8        3.52        3.62        0.10 o   0.7139E+02
  -2  -6   8        2.76        2.76        0.08 o   0.6993E+02
  -1  -6   8        3.25        2.86        0.08 o   0.3208E+02
   0  -6   8        5.10        5.00        0.08 o   0.5371E+02
   1  -6   8        8.91        8.90        0.08 o   0.2275E+02
   2  -6   8       -0.43        0.54        0.42 <   0.0000E+00
   3  -6   8       -0.31        0.15        0.68 <   0.0000E+00
   4  -6   8        1.91        1.66        0.19 o   0.3044E+02
   5  -6   8        5.07        4.85        0.14 o   0.4797E+02
   6  -6   8        9.21        9.01        0.12 o   0.2132E+02
   7  -6   8       -0.53        0.90        0.79 <   0.0000E+00
   8  -6   8        2.23        2.27        0.24 o   0.6034E+02
  -6  -5   8        0.91        1.58        0.34 <   0.0000E+00
  -5  -5   8        4.93        4.90        0.11 o   0.5645E+02
  -4  -5   8        3.14        3.26        0.11 o   0.6868E+02
  -3  -5   8        1.13        1.29        0.14 o   0.2722E+02
  -2  -5   8        3.11        3.22        0.08 o   0.6611E+02
  -1  -5   8        4.00        3.93        0.07 o   0.6427E+02
   0  -5   8        6.68        6.74        0.08 o   0.3649E+02
   1  -5   8        2.92        2.96        0.07 o   0.7164E+02
   2  -5   8        2.85        2.86        0.09 o   0.7095E+02
   3  -5   8        1.13        1.27        0.19 <   0.0000E+00
   4  -5   8        0.88        1.08        0.32 <   0.0000E+00
   5  -5   8        0.32        0.09        0.87 <   0.0000E+00
   6  -5   8        5.02        4.93        0.11 o   0.5502E+02
   7  -5   8        2.34        2.34        0.16 o   0.5999E+02
   8  -5   8       -0.61        0.66        0.62 <   0.0000E+00
  -6  -4   8       -0.34        0.49        0.85 <   0.0000E+00
  -5  -4   8        2.21        2.24        0.13 o   0.5998E+02
  -4  -4   8        3.04        3.02        0.11 o   0.7176E+02
  -3  -4   8        0.13        0.00        1.26 <   0.0000E+00
  -2  -4   8        4.66        4.53        0.07 o   0.5674E+02
  -1  -4   8        2.01        2.07        0.10 o   0.5472E+02
   0  -4   8        6.08        6.23        0.07 o   0.3932E+02
   1  -4   8        2.25        2.44        0.09 o   0.5578E+02
   2  -4   8        7.31        7.23        0.08 o   0.3222E+02
   3  -4   8        0.88        0.98        0.19 <   0.0000E+00
   4  -4   8        2.58        2.70        0.10 o   0.5892E+02
   5  -4   8        1.15        1.00        0.19 <   0.0000E+00
   6  -4   8        4.63        4.60        0.10 o   0.5969E+02
   7  -4   8        0.39        0.83        0.65 <   0.0000E+00
   8  -4   8        2.63        2.48        0.15 o   0.5747E+02
   9  -4   8        0.28        0.04        1.41 <   0.0000E+00
  -6  -3   8        2.33        2.43        0.22 o   0.6249E+02
  -5  -3   8        0.79        0.74        0.27 <   0.0000E+00
  -4  -3   8       -0.26        0.65        0.75 <   0.0000E+00
  -3  -3   8        0.73        0.71        0.23 <   0.0000E+00
  -2  -3   8        3.21        3.09        0.09 o   0.6223E+02
  -1  -3   8        5.19        5.19        0.07 o   0.5293E+02
   0  -3   8        2.74        2.79        0.07 o   0.6999E+02
   1  -3   8       -0.31        0.10        0.45 <   0.0000E+00
   2  -3   8        3.60        3.53        0.06 o   0.6796E+02
   3  -3   8        3.20        3.26        0.08 o   0.7062E+02
   4  -3   8        1.09        1.38        0.15 o   0.2617E+02
   5  -3   8        0.83        0.83        0.17 <   0.0000E+00
   6  -3   8        4.84        4.79        0.08 o   0.5771E+02
   7  -3   8        3.34        3.44        0.13 o   0.7068E+02
   8  -3   8        0.57        0.88        0.47 <   0.0000E+00
   9  -3   8        0.72        0.50        0.41 <   0.0000E+00
  -7  -2   8        2.35        2.80        0.23 o   0.3705E+02
  -6  -2   8        0.73        1.27        0.53 <   0.0000E+00
  -5  -2   8        2.53        2.71        0.14 o   0.6074E+02
  -4  -2   8        3.18        3.22        0.12 o   0.7269E+02
  -3  -2   8        2.75        2.71        0.11 o   0.7005E+02
  -2  -2   8        4.71        4.63        0.08 o   0.5894E+02
  -1  -2   8        1.29        1.38        0.13 o   0.3183E+02
   0  -2   8        4.91        4.91        0.06 o   0.5676E+02
   1  -2   8       -0.25        0.32        0.47 <   0.0000E+00
   2  -2   8        3.78        3.54        0.07 o   0.5265E+02
   3  -2   8        0.90        0.66        0.14 o   0.1617E+02
   4  -2   8        6.94        6.85        0.08 o   0.3497E+02
   5  -2   8        2.35        2.43        0.07 o   0.6221E+02
   6  -2   8        0.29        0.22        0.42 <   0.0000E+00
   7  -2   8        1.13        0.71        0.15 o   0.1406E+02
   8  -2   8        4.18        4.40        0.13 o   0.5287E+02
   9  -2   8        4.05        3.98        0.14 o   0.6331E+02
  -7  -1   8        0.76        0.44        0.56 <   0.0000E+00
  -6  -1   8        4.27        4.31        0.17 o   0.6429E+02
  -5  -1   8        1.01        1.01        0.27 <   0.0000E+00
  -4  -1   8        1.37        1.51        0.20 o   0.3333E+02
  -3  -1   8        0.70        0.47        0.32 <   0.0000E+00
  -2  -1   8       10.09       10.14        0.09 o   0.1823E+02
  -1  -1   8        4.06        4.21        0.06 o   0.5720E+02
   0  -1   8        1.93        2.01        0.07 o   0.5133E+02
   1  -1   8        3.78        3.96        0.06 o   0.6048E+02
   2  -1   8        5.27        5.53        0.05 o   0.4252E+02
   3  -1   8        7.43        7.52        0.07 o   0.2830E+02
   4  -1   8        1.70        1.56        0.08 o   0.3311E+02
   5  -1   8       -0.14        0.07        0.77 <   0.0000E+00
   6  -1   8        1.37        1.52        0.13 o   0.3310E+02
   7  -1   8        4.09        4.01        0.08 o   0.6527E+02
   8  -1   8        2.83        2.76        0.11 o   0.6991E+02
   9  -1   8        4.52        4.35        0.12 o   0.5502E+02
  -7   0   8        3.67        3.86        0.15 o   0.6808E+02
  -6   0   8        1.81        2.24        0.26 o   0.3513E+02
  -5   0   8        0.71        0.33        0.39 <   0.0000E+00
  -4   0   8        7.90        8.03        0.10 o   0.2495E+02
  -3   0   8        5.65        5.55        0.09 o   0.4671E+02
  -2   0   8        5.70        5.85        0.06 o   0.4078E+02
  -1   0   8        5.31        5.39        0.05 o   0.5026E+02
   0   0   8        1.08        1.12        0.10 o   0.2210E+02
   1   0   8        3.37        3.29        0.06 o   0.7170E+02
   2   0   8        8.78        8.99        0.07 o   0.2132E+02
   3   0   8        5.19        5.28        0.06 o   0.5296E+02
   4   0   8        0.29        0.20        0.30 <   0.0000E+00
   5   0   8        3.62        3.57        0.07 o   0.7086E+02
   6   0   8        2.95        2.81        0.09 o   0.6732E+02
   7   0   8        2.92        2.89        0.09 o   0.7012E+02
   8   0   8        1.57        1.46        0.13 o   0.3354E+02
   9   0   8        5.11        5.03        0.09 o   0.5367E+02
  10   0   8        3.18        3.19        0.13 o   0.7197E+02
  -7   1   8        3.93        4.11        0.14 o   0.6245E+02
  -6   1   8        1.86        1.93        0.19 o   0.4690E+02
  -5   1   8        5.37        5.60        0.10 o   0.4780E+02
  -4   1   8       -0.28        0.22        0.68 <   0.0000E+00
  -3   1   8        2.09        2.27        0.10 o   0.5474E+02
  -2   1   8        3.37        3.46        0.07 o   0.6409E+02
  -1   1   8        5.62        5.90        0.05 o   0.3521E+02
   0   1   8        1.10        0.92        0.09 o   0.1704E+02
   1   1   8        2.64        2.45        0.06 o   0.6082E+02
   2   1   8        5.98        6.05        0.05 o   0.4023E+02
   3   1   8        3.63        3.70        0.05 o   0.6917E+02
   4   1   8        3.24        3.23        0.06 o   0.6799E+02
   5   1   8        1.33        1.33        0.10 o   0.2793E+02
   6   1   8        1.81        1.73        0.10 o   0.4170E+02
   7   1   8        1.31        1.18        0.14 o   0.2207E+02
   8   1   8        2.51        2.37        0.10 o   0.5704E+02
   9   1   8        6.01        5.95        0.08 o   0.4368E+02
  10   1   8        5.48        5.42        0.10 o   0.4931E+02
  -7   2   8       -1.10        0.24        0.27 <   0.0000E+00
  -6   2   8        1.56        1.69        0.21 o   0.4038E+02
  -5   2   8        1.58        1.46        0.14 o   0.3179E+02
  -4   2   8        0.21        0.11        0.79 <   0.0000E+00
  -3   2   8        1.83        1.85        0.10 o   0.4352E+02
  -2   2   8        2.69        2.64        0.08 o   0.6540E+02
  -1   2   8        5.69        5.81        0.06 o   0.4573E+02
   0   2   8        1.06        1.13        0.10 o   0.2356E+02
   1   2   8        1.42        1.55        0.09 o   0.3600E+02
   2   2   8        2.85        3.06        0.06 o   0.5870E+02
   3   2   8       11.66       11.76        0.08 o   0.1418E+02
   4   2   8        2.75        2.72        0.07 o   0.6936E+02
   5   2   8        5.36        5.18        0.07 o   0.4484E+02
   6   2   8        2.31        2.17        0.09 o   0.5257E+02
   7   2   8        7.22        7.29        0.09 o   0.3299E+02
   8   2   8        3.01        2.92        0.08 o   0.7159E+02
   9   2   8        3.29        3.33        0.08 o   0.7263E+02
  10   2   8        2.04        1.88        0.10 o   0.4972E+02
  -7   3   8        2.28        2.62        0.19 o   0.4850E+02
  -6   3   8       -0.53        0.35        0.54 <   0.0000E+00
  -5   3   8        1.44        1.51        0.21 o   0.3583E+02
  -4   3   8        0.41        0.08        0.35 <   0.0000E+00
  -3   3   8        5.31        5.30        0.07 o   0.5156E+02
  -2   3   8        0.62        0.97        0.19 <   0.0000E+00
  -1   3   8        1.53        1.49        0.08 o   0.3258E+02
   0   3   8        3.99        3.85        0.06 o   0.6270E+02
   1   3   8        4.39        4.73        0.06 o   0.4224E+02
   2   3   8        7.44        7.48        0.06 o   0.3116E+02
   3   3   8        4.04        4.17        0.06 o   0.6611E+02
   4   3   8        2.14        2.16        0.08 o   0.5777E+02
   5   3   8        4.81        4.68        0.07 o   0.5462E+02
   6   3   8        5.43        5.48        0.07 o   0.5022E+02
   7   3   8        0.07        0.22        1.78 <   0.0000E+00
   8   3   8        3.63        3.60        0.08 o   0.7049E+02
   9   3   8        3.35        3.37        0.08 o   0.7247E+02
  10   3   8        1.39        1.20        0.13 o   0.2563E+02
  -7   4   8        1.35        1.39        0.27 <   0.0000E+00
  -6   4   8        2.22        2.33        0.17 o   0.5607E+02
  -5   4   8        6.07        6.08        0.12 o   0.4222E+02
  -4   4   8        5.16        5.08        0.07 o   0.5041E+02
  -3   4   8        3.24        3.27        0.07 o   0.6753E+02
  -2   4   8        1.06        0.90        0.12 o   0.1726E+02
  -1   4   8        9.46        9.52        0.07 o   0.1976E+02
   0   4   8        6.00        6.17        0.06 o   0.3984E+02
   1   4   8        8.48        8.62        0.06 o   0.2409E+02
   2   4   8        4.70        4.48        0.06 o   0.5489E+02
   3   4   8        2.29        2.18        0.07 o   0.5833E+02
   4   4   8        5.44        5.49        0.06 o   0.4857E+02
   5   4   8        2.68        2.77        0.08 o   0.6625E+02
   6   4   8        4.14        4.09        0.08 o   0.6611E+02
   7   4   8        2.38        2.30        0.08 o   0.6115E+02
   8   4   8        4.26        4.36        0.07 o   0.6042E+02
   9   4   8        1.14        1.30        0.13 o   0.2707E+02
  10   4   8        2.73        2.68        0.09 o   0.6985E+02
  -7   5   8        0.45        0.60        0.71 <   0.0000E+00
  -6   5   8        1.17        0.91        0.27 <   0.0000E+00
  -5   5   8        7.18        7.22        0.10 o   0.3191E+02
  -4   5   8        5.75        5.86        0.07 o   0.4482E+02
  -3   5   8        1.23        1.18        0.12 o   0.2333E+02
  -2   5   8        1.07        0.86        0.14 o   0.1658E+02
  -1   5   8        2.08        2.15        0.08 o   0.5647E+02
   0   5   8        3.27        3.29        0.06 o   0.7267E+02
   1   5   8        2.43        2.63        0.06 o   0.6019E+02
   2   5   8        7.77        7.78        0.06 o   0.2857E+02
   3   5   8        3.50        3.58        0.06 o   0.7181E+02
   4   5   8        2.36        2.22        0.09 o   0.5757E+02
   5   5   8        0.69        0.60        0.22 <   0.0000E+00
   6   5   8        5.31        5.52        0.07 o   0.4177E+02
   7   5   8        3.79        3.75        0.08 o   0.6815E+02
   8   5   8        4.13        3.95        0.07 o   0.6013E+02
   9   5   8        0.90        0.85        0.16 <   0.0000E+00
  10   5   8        2.71        2.60        0.09 o   0.6081E+02
  -7   6   8        2.08        2.16        0.20 o   0.5639E+02
  -6   6   8        1.52        1.74        0.23 o   0.3918E+02
  -5   6   8        5.19        5.15        0.11 o   0.5329E+02
  -4   6   8        5.13        4.95        0.07 o   0.5055E+02
  -3   6   8        0.77        0.32        0.24 <   0.0000E+00
  -2   6   8        0.53        0.03        0.28 <   0.0000E+00
  -1   6   8        5.34        5.32        0.07 o   0.5096E+02
   0   6   8        2.69        2.69        0.07 o   0.6904E+02
   1   6   8        1.77        1.92        0.09 o   0.4728E+02
   2   6   8        6.80        6.83        0.06 o   0.3614E+02
   3   6   8        4.42        4.56        0.06 o   0.5589E+02
   4   6   8        1.70        1.69        0.10 o   0.4413E+02
   5   6   8        7.64        7.65        0.08 o   0.2991E+02
   6   6   8        8.66        8.71        0.09 o   0.2407E+02
   7   6   8        6.90        6.88        0.08 o   0.3531E+02
   8   6   8        1.59        1.46        0.10 o   0.3219E+02
   9   6   8        1.26        1.29        0.13 o   0.2514E+02
  -6   7   8        0.60        0.60        0.52 <   0.0000E+00
  -5   7   8        2.32        2.04        0.15 o   0.3670E+02
  -4   7   8        5.52        5.59        0.09 o   0.4552E+02
  -3   7   8        2.22        2.20        0.11 o   0.5901E+02
  -2   7   8        4.08        3.96        0.08 o   0.6028E+02
  -1   7   8        1.01        0.72        0.15 o   0.1636E+02
   0   7   8        5.07        5.24        0.06 o   0.4676E+02
   1   7   8        3.13        3.16        0.06 o   0.7262E+02
   2   7   8        5.71        5.63        0.06 o   0.4631E+02
   3   7   8        2.07        2.00        0.08 o   0.5297E+02
   4   7   8        1.66        1.71        0.09 o   0.4266E+02
   5   7   8        3.31        3.32        0.09 o   0.7208E+02
   6   7   8        7.02        7.03        0.09 o   0.3454E+02
   7   7   8        3.08        3.03        0.09 o   0.7150E+02
   8   7   8        1.77        1.73        0.12 o   0.4538E+02
   9   7   8        3.11        2.97        0.09 o   0.6930E+02
  -6   8   8        2.04        2.03        0.18 o   0.5507E+02
  -5   8   8        0.35        1.21        0.77 <   0.0000E+00
  -4   8   8        4.70        4.88        0.10 o   0.5202E+02
  -3   8   8        4.28        4.42        0.09 o   0.6374E+02
  -2   8   8        5.30        5.34        0.08 o   0.4942E+02
  -1   8   8        0.49        0.21        0.27 <   0.0000E+00
   0   8   8        2.13        2.24        0.08 o   0.5791E+02
   1   8   8        2.78        2.72        0.08 o   0.6906E+02
   2   8   8        8.93        9.09        0.08 o   0.2108E+02
   3   8   8        1.85        1.91        0.10 o   0.4971E+02
   4   8   8        3.18        3.34        0.08 o   0.5861E+02
   5   8   8        1.59        1.78        0.11 o   0.4057E+02
   6   8   8        5.36        5.46        0.09 o   0.5003E+02
   7   8   8        6.89        7.03        0.08 o   0.3100E+02
   8   8   8        0.89        0.75        0.21 <   0.0000E+00
   9   8   8        2.14        2.18        0.12 o   0.5686E+02
  -6   9   8        0.99        1.35        0.32 <   0.0000E+00
  -5   9   8        2.52        2.39        0.16 o   0.5488E+02
  -4   9   8        4.81        4.99        0.12 o   0.5252E+02
  -3   9   8        3.51        3.55        0.10 o   0.7197E+02
  -2   9   8        5.51        5.49        0.07 o   0.4945E+02
  -1   9   8        1.03        0.89        0.15 o   0.1706E+02
   0   9   8        4.32        4.22        0.07 o   0.6172E+02
   1   9   8        5.72        5.58        0.07 o   0.4642E+02
   2   9   8        1.45        1.46        0.12 o   0.3241E+02
   3   9   8        5.58        5.56        0.07 o   0.4855E+02
   4   9   8        1.96        2.02        0.10 o   0.5217E+02
   5   9   8        2.58        2.44        0.10 o   0.5529E+02
   6   9   8        1.09        1.18        0.19 <   0.0000E+00
   7   9   8        3.14        3.02        0.09 o   0.6705E+02
   8   9   8        1.42        1.34        0.21 o   0.2796E+02
   9   9   8        1.93        2.23        0.15 o   0.3498E+02
  -5  10   8        2.89        2.68        0.16 o   0.5434E+02
  -4  10   8        1.19        1.12        0.26 <   0.0000E+00
  -3  10   8        0.93        0.44        0.25 <   0.0000E+00
  -2  10   8        6.25        6.22        0.09 o   0.4130E+02
  -1  10   8        3.37        3.35        0.07 o   0.7248E+02
   0  10   8        0.30        0.53        0.49 <   0.0000E+00
   1  10   8        3.04        2.96        0.08 o   0.6950E+02
   2  10   8        3.17        3.37        0.09 o   0.6415E+02
   3  10   8        4.30        4.36        0.08 o   0.6121E+02
   4  10   8        1.70        1.78        0.12 o   0.4471E+02
   5  10   8        4.54        4.60        0.10 o   0.5936E+02
   6  10   8        1.41        1.43        0.16 o   0.3029E+02
   7  10   8        2.14        2.17        0.15 o   0.5828E+02
   8  10   8        1.08        0.77        0.27 <   0.0000E+00
  -5  11   8        1.93        1.74        0.20 o   0.4240E+02
  -4  11   8        1.42        1.14        0.23 o   0.2055E+02
  -3  11   8        0.25        0.52        0.95 <   0.0000E+00
  -2  11   8        4.70        4.74        0.11 o   0.5859E+02
  -1  11   8        8.13        7.95        0.09 o   0.2683E+02
   0  11   8        6.38        6.41        0.08 o   0.3959E+02
   1  11   8        0.69        0.61        0.26 <   0.0000E+00
   2  11   8        0.86        0.99        0.24 <   0.0000E+00
   3  11   8        7.69        7.89        0.08 o   0.2601E+02
   4  11   8        3.60        3.65        0.09 o   0.7046E+02
   5  11   8        4.36        4.60        0.11 o   0.4811E+02
   6  11   8        3.24        3.01        0.13 o   0.6222E+02
   7  11   8        1.44        1.45        0.21 o   0.3395E+02
   8  11   8       -0.53        0.50        0.52 <   0.0000E+00
  -4  12   8        1.00        0.76        0.28 <   0.0000E+00
  -3  12   8        1.19        1.16        0.23 <   0.0000E+00
  -2  12   8        0.44        0.61        0.47 <   0.0000E+00
  -1  12   8        6.00        5.81        0.11 o   0.4159E+02
   0  12   8        2.26        2.06        0.14 o   0.5124E+02
   1  12   8        0.62        0.99        0.36 <   0.0000E+00
   2  12   8        3.29        3.27        0.12 o   0.7258E+02
   3  12   8        1.18        0.80        0.23 <   0.0000E+00
   4  12   8       -0.44        0.48        0.71 <   0.0000E+00
   5  12   8        4.46        4.55        0.14 o   0.6131E+02
   6  12   8        4.08        4.05        0.12 o   0.6646E+02
   7  12   8        1.01        0.88        0.29 <   0.0000E+00
  -3  13   8        1.54        1.94        0.23 o   0.3762E+02
  -2  13   8        0.69        0.79        0.39 <   0.0000E+00
  -1  13   8        4.19        4.15        0.11 o   0.6559E+02
   0  13   8        2.95        2.90        0.13 o   0.7095E+02
   1  13   8        1.73        1.63        0.18 o   0.3815E+02
   2  13   8        1.87        2.15        0.20 o   0.4547E+02
   3  13   8        5.44        5.59        0.11 o   0.4617E+02
   4  13   8        5.66        5.68        0.14 o   0.4616E+02
   5  13   8        0.53        0.94        0.56 <   0.0000E+00
   6  13   8        1.94        2.06        0.18 o   0.5212E+02
  -2  14   8        1.23        1.32        0.25 <   0.0000E+00
  -1  14   8        4.13        4.15        0.12 o   0.6601E+02
   0  14   8        2.05        1.92        0.17 o   0.4797E+02
   1  14   8        2.25        2.18        0.19 o   0.5903E+02
   2  14   8        1.72        1.63        0.23 o   0.3940E+02
   3  14   8        1.30        0.82        0.29 <   0.0000E+00
   4  14   8        3.91        3.70        0.15 o   0.5987E+02
   5  14   8        0.94        0.72        0.33 <   0.0000E+00
   0  15   8        3.18        3.22        0.14 o   0.7118E+02
   1  15   8        0.76        0.62        0.48 <   0.0000E+00
   2  15   8        4.14        4.07        0.15 o   0.6598E+02
   3  15   8        0.44        0.34        0.87 <   0.0000E+00
   4  15   8        1.51        1.57        0.23 o   0.3726E+02
  -1 -10   9        2.49        2.36        0.18 o   0.6404E+02
   0 -10   9        1.53        1.56        0.26 <   0.0000E+00
   1 -10   9        1.41        1.56        0.29 <   0.0000E+00
   2 -10   9        3.00        3.05        0.18 o   0.6852E+02
   3 -10   9       -0.25        1.23        1.62 <   0.0000E+00
  -2  -9   9        2.94        3.00        0.17 o   0.7128E+02
  -1  -9   9       -0.10        0.68        3.41 <   0.0000E+00
   0  -9   9        2.82        2.68        0.14 o   0.6582E+02
   1  -9   9        0.80        0.94        0.45 <   0.0000E+00
   2  -9   9        3.10        3.15        0.17 o   0.7071E+02
   3  -9   9       -0.77        0.55        0.47 <   0.0000E+00
   4  -9   9        3.53        3.42        0.17 o   0.6671E+02
   5  -9   9        1.32        1.24        0.32 <   0.0000E+00
  -3  -8   9        0.75        0.37        0.37 <   0.0000E+00
  -2  -8   9        0.72        0.27        0.37 <   0.0000E+00
  -1  -8   9        2.38        2.25        0.13 o   0.5703E+02
   0  -8   9        3.18        2.87        0.11 o   0.4819E+02
   1  -8   9        5.29        5.06        0.12 o   0.4200E+02
   2  -8   9        1.82        2.06        0.17 o   0.4317E+02
   3  -8   9       -1.36        0.01        0.23 <   0.0000E+00
   4  -8   9        2.41        2.53        0.19 o   0.6406E+02
   5  -8   9        3.33        3.28        0.16 o   0.7256E+02
   6  -8   9        1.51        1.59        0.28 <   0.0000E+00
  -4  -7   9       -1.02        0.62        0.29 <   0.0000E+00
  -3  -7   9        3.10        3.00        0.13 o   0.6362E+02
  -2  -7   9        2.40        2.32        0.12 o   0.6204E+02
  -1  -7   9        1.07        1.22        0.21 <   0.0000E+00
   0  -7   9        0.69        0.34        0.32 <   0.0000E+00
   1  -7   9        2.70        2.74        0.11 o   0.6650E+02
   2  -7   9        4.21        4.27        0.11 o   0.6457E+02
   3  -7   9       -0.08        0.11        3.99 <   0.0000E+00
   4  -7   9        1.64        1.62        0.23 o   0.3863E+02
   5  -7   9        1.90        1.92        0.22 o   0.4911E+02
   6  -7   9        1.21        1.27        0.32 <   0.0000E+00
   7  -7   9        5.04        4.86        0.16 o   0.5242E+02
  -5  -6   9        3.46        3.26        0.14 o   0.6682E+02
  -4  -6   9        3.95        4.30        0.13 o   0.3859E+02
  -3  -6   9        1.57        1.63        0.15 o   0.4050E+02
  -2  -6   9        2.92        2.93        0.10 o   0.7065E+02
  -1  -6   9        1.13        1.01        0.19 <   0.0000E+00
   0  -6   9        2.29        1.98        0.11 o   0.3490E+02
   1  -6   9       12.22       12.33        0.11 o   0.1296E+02
   2  -6   9        3.44        3.43        0.10 o   0.7097E+02
   3  -6   9        1.63        1.32        0.17 o   0.2455E+02
   4  -6   9        3.38        3.36        0.14 o   0.7248E+02
   5  -6   9        3.86        3.70        0.15 o   0.6498E+02
   6  -6   9        3.79        3.94        0.15 o   0.6421E+02
   7  -6   9        2.27        2.14        0.20 o   0.5922E+02
  -5  -5   9        4.16        4.32        0.14 o   0.5529E+02
  -4  -5   9        3.14        3.20        0.11 o   0.7084E+02
  -3  -5   9        3.30        3.21        0.10 o   0.7030E+02
  -2  -5   9        2.76        2.78        0.09 o   0.7026E+02
  -1  -5   9        3.62        3.52        0.11 o   0.6906E+02
   0  -5   9        1.72        1.74        0.15 o   0.4484E+02
   1  -5   9        7.14        7.24        0.08 o   0.3249E+02
   2  -5   9        2.18        2.18        0.11 o   0.5889E+02
   3  -5   9        2.50        2.49        0.12 o   0.6531E+02
   4  -5   9        4.86        4.88        0.10 o   0.5691E+02
   5  -5   9        2.50        2.34        0.16 o   0.5637E+02
   6  -5   9        1.05        0.54        0.32 <   0.0000E+00
   7  -5   9        1.72        1.42        0.23 o   0.2970E+02
   8  -5   9       -0.77        0.37        0.45 <   0.0000E+00
  -6  -4   9       -0.75        0.69        0.53 <   0.0000E+00
  -5  -4   9        4.36        4.29        0.13 o   0.5957E+02
  -4  -4   9        1.16        1.17        0.23 <   0.0000E+00
  -3  -4   9        2.40        2.52        0.13 o   0.6441E+02
  -2  -4   9        0.84        1.01        0.22 <   0.0000E+00
  -1  -4   9        1.91        1.71        0.14 o   0.3308E+02
   0  -4   9        1.15        1.26        0.20 <   0.0000E+00
   1  -4   9        2.68        2.73        0.09 o   0.6930E+02
   2  -4   9        3.33        3.27        0.09 o   0.7187E+02
   3  -4   9        6.81        6.90        0.10 o   0.3470E+02
   4  -4   9        3.18        3.26        0.11 o   0.7174E+02
   5  -4   9        4.61        4.71        0.10 o   0.5573E+02
   6  -4   9        0.86        0.91        0.36 <   0.0000E+00
   7  -4   9        5.00        4.89        0.14 o   0.5473E+02
   8  -4   9        2.28        2.36        0.19 o   0.6139E+02
  -6  -3   9        1.69        1.64        0.28 o   0.4251E+02
  -5  -3   9        2.16        2.09        0.16 o   0.5589E+02
  -4  -3   9        3.43        3.46        0.13 o   0.7173E+02
  -3  -3   9        3.58        3.50        0.08 o   0.6995E+02
  -2  -3   9        1.47        1.39        0.16 o   0.3130E+02
  -1  -3   9        0.70        0.65        0.28 <   0.0000E+00
   0  -3   9        1.75        0.51        0.12 o   0.8421E+00
   1  -3   9        3.90        3.98        0.09 o   0.6609E+02
   2  -3   9        6.54        6.53        0.07 o   0.3848E+02
   3  -3   9        4.22        4.13        0.07 o   0.6287E+02
   4  -3   9        5.21        5.23        0.10 o   0.5255E+02
   5  -3   9        3.57        3.77        0.10 o   0.5315E+02
   6  -3   9        5.46        5.43        0.10 o   0.4898E+02
   7  -3   9       -0.52        0.06        0.44 <   0.0000E+00
   8  -3   9        1.00        0.77        0.33 <   0.0000E+00
   9  -3   9        1.95        1.82        0.21 o   0.4345E+02
  -6  -2   9        0.74        1.10        0.59 <   0.0000E+00
  -5  -2   9        1.99        1.84        0.17 o   0.4763E+02
  -4  -2   9        1.05        1.08        0.26 <   0.0000E+00
  -3  -2   9        4.04        4.00        0.09 o   0.6748E+02
  -2  -2   9        6.36        6.09        0.09 o   0.3648E+02
  -1  -2   9        6.81        6.91        0.09 o   0.3417E+02
   0  -2   9        3.88        3.78        0.08 o   0.6800E+02
   1  -2   9       -0.30        0.09        0.54 <   0.0000E+00
   2  -2   9        3.12        3.17        0.07 o   0.7257E+02
   3  -2   9        2.31        2.39        0.08 o   0.6256E+02
   4  -2   9       10.32       10.17        0.09 o   0.1779E+02
   5  -2   9        1.03        1.20        0.20 <   0.0000E+00
   6  -2   9        3.49        3.52        0.08 o   0.6953E+02
   7  -2   9        2.61        2.66        0.10 o   0.6778E+02
   8  -2   9        4.83        4.85        0.12 o   0.5519E+02
   9  -2   9        0.55        0.88        0.60 <   0.0000E+00
  -6  -1   9        2.22        2.33        0.23 o   0.5972E+02
  -5  -1   9        0.50        0.79        0.56 <   0.0000E+00
  -4  -1   9        1.04        0.94        0.27 <   0.0000E+00
  -3  -1   9        2.88        2.98        0.13 o   0.6743E+02
  -2  -1   9        8.53        8.66        0.08 o   0.2407E+02
  -1  -1   9       -0.50        0.38        0.33 <   0.0000E+00
   0  -1   9       -0.62        0.26        0.25 <   0.0000E+00
   1  -1   9        3.35        3.37        0.08 o   0.7157E+02
   2  -1   9        2.73        3.00        0.07 o   0.5234E+02
   3  -1   9       -0.21        0.53        0.57 <   0.0000E+00
   4  -1   9        4.06        4.08        0.07 o   0.6533E+02
   5  -1   9        0.72        0.69        0.19 <   0.0000E+00
   6  -1   9        1.16        1.13        0.14 o   0.2045E+02
   7  -1   9        1.89        1.89        0.10 o   0.4817E+02
   8  -1   9        4.40        4.40        0.10 o   0.6246E+02
   9  -1   9        1.49        1.51        0.19 o   0.3761E+02
  -6   0   9        0.60        1.07        0.74 <   0.0000E+00
  -5   0   9        0.90        0.66        0.33 <   0.0000E+00
  -4   0   9        0.69        0.89        0.40 <   0.0000E+00
  -3   0   9        7.17        7.19        0.09 o   0.3328E+02
  -2   0   9        8.75        8.71        0.08 o   0.2386E+02
  -1   0   9        0.65        0.12        0.20 <   0.0000E+00
   0   0   9        1.60        1.58        0.08 o   0.3643E+02
   1   0   9        1.78        1.97        0.07 o   0.4723E+02
   2   0   9        7.33        7.37        0.07 o   0.3169E+02
   3   0   9        2.01        1.86        0.08 o   0.4645E+02
   4   0   9        7.22        7.17        0.07 o   0.3287E+02
   5   0   9        2.18        2.46        0.07 o   0.4086E+02
   6   0   9        1.10        0.90        0.15 o   0.1716E+02
   7   0   9        0.43        0.52        0.38 <   0.0000E+00
   8   0   9        5.18        5.20        0.09 o   0.5337E+02
   9   0   9        2.92        2.97        0.13 o   0.7166E+02
  -6   1   9        2.52        2.42        0.16 o   0.6505E+02
  -5   1   9        2.01        1.92        0.18 o   0.4670E+02
  -4   1   9        4.45        4.24        0.13 o   0.5806E+02
  -3   1   9        2.38        1.96        0.10 o   0.2597E+02
  -2   1   9        4.22        4.29        0.07 o   0.6378E+02
  -1   1   9        1.62        1.62        0.08 o   0.4013E+02
   0   1   9        7.32        7.23        0.06 o   0.3227E+02
   1   1   9        3.27        3.23        0.06 o   0.7010E+02
   2   1   9        0.99        1.07        0.12 o   0.1962E+02
   3   1   9        1.08        1.15        0.11 o   0.2214E+02
   4   1   9        7.24        7.23        0.07 o   0.3233E+02
   5   1   9        4.76        4.66        0.07 o   0.5468E+02
   6   1   9        1.21        1.33        0.13 o   0.2794E+02
   7   1   9        2.35        2.51        0.10 o   0.5686E+02
   8   1   9        4.89        4.85        0.09 o   0.5708E+02
   9   1   9        5.93        5.83        0.09 o   0.4434E+02
  -7   2   9        0.19        1.55        1.88 <   0.0000E+00
  -6   2   9        5.61        5.79        0.14 o   0.4350E+02
  -5   2   9        1.00        1.00        0.26 <   0.0000E+00
  -4   2   9        2.46        2.79        0.10 o   0.4304E+02
  -3   2   9        4.06        3.90        0.08 o   0.5861E+02
  -2   2   9        5.54        5.64        0.07 o   0.4644E+02
  -1   2   9        4.86        5.03        0.06 o   0.5502E+02
   0   2   9        2.50        2.36        0.07 o   0.5716E+02
   1   2   9        3.61        3.61        0.06 o   0.7094E+02
   2   2   9        6.57        6.64        0.06 o   0.3655E+02
   3   2   9        5.34        5.38        0.06 o   0.4758E+02
   4   2   9        2.52        2.51        0.08 o   0.6665E+02
   5   2   9        0.77        0.47        0.17 <   0.0000E+00
   6   2   9        2.93        2.92        0.09 o   0.7175E+02
   7   2   9        2.33        2.28        0.11 o   0.5876E+02
   8   2   9        2.57        2.82        0.09 o   0.4738E+02
   9   2   9        3.94        3.97        0.08 o   0.6835E+02
  10   2   9        2.62        2.67        0.10 o   0.6824E+02
  -6   3   9        1.90        2.09        0.19 o   0.5061E+02
  -5   3   9       -0.40        0.14        0.59 <   0.0000E+00
  -4   3   9        0.69        0.78        0.23 <   0.0000E+00
  -3   3   9        5.68        5.81        0.07 o   0.4204E+02
  -2   3   9        0.05        0.24        2.28 <   0.0000E+00
  -1   3   9       -0.54        0.23        0.24 <   0.0000E+00
   0   3   9        9.63        9.56        0.08 o   0.2025E+02
   1   3   9        5.45        5.83        0.06 o   0.2903E+02
   2   3   9        4.57        4.44        0.06 o   0.6075E+02
   3   3   9        3.71        3.57        0.07 o   0.6534E+02
   4   3   9        4.05        4.09        0.07 o   0.6749E+02
   5   3   9        2.98        3.14        0.08 o   0.6223E+02
   6   3   9        2.51        2.37        0.08 o   0.5818E+02
   7   3   9        1.54        1.63        0.12 o   0.3680E+02
   8   3   9        1.32        1.41        0.12 o   0.3139E+02
   9   3   9        5.45        5.46        0.08 o   0.5014E+02
  10   3   9        1.74        1.67        0.11 o   0.4322E+02
  -6   4   9        4.13        4.29        0.14 o   0.6287E+02
  -5   4   9        1.83        1.72        0.14 o   0.4365E+02
  -4   4   9        0.63        0.27        0.26 <   0.0000E+00
  -3   4   9        2.90        2.73        0.08 o   0.6023E+02
  -2   4   9        0.50        0.53        0.29 <   0.0000E+00
  -1   4   9        3.00        3.00        0.08 o   0.7200E+02
   0   4   9        6.07        6.26        0.07 o   0.3836E+02
   1   4   9        7.13        7.39        0.07 o   0.2940E+02
   2   4   9        2.85        2.86        0.07 o   0.7105E+02
   3   4   9        5.39        5.22        0.06 o   0.4834E+02
   4   4   9        2.57        2.48        0.07 o   0.6281E+02
   5   4   9        6.42        6.44        0.08 o   0.3943E+02
   6   4   9        2.72        2.77        0.09 o   0.6953E+02
   7   4   9        3.31        3.30        0.08 o   0.7232E+02
   8   4   9        4.07        4.08        0.08 o   0.6720E+02
   9   4   9        1.18        1.27        0.14 o   0.2691E+02
  10   4   9        1.66        1.62        0.20 o   0.3588E+02
  -6   5   9        3.92        4.02        0.14 o   0.5918E+02
  -5   5   9        2.83        2.92        0.12 o   0.6927E+02
  -4   5   9        2.14        2.19        0.09 o   0.5807E+02
  -3   5   9        4.70        4.81        0.07 o   0.5695E+02
  -2   5   9        2.04        2.07        0.10 o   0.5357E+02
  -1   5   9        3.13        3.25        0.07 o   0.6800E+02
   0   5   9        4.27        4.34        0.07 o   0.5471E+02
   1   5   9        6.96        7.16        0.07 o   0.3140E+02
   2   5   9        5.77        6.02        0.07 o   0.3850E+02
   3   5   9        5.85        5.70        0.06 o   0.4497E+02
   4   5   9        2.56        2.52        0.09 o   0.6547E+02
   5   5   9        6.77        6.78        0.08 o   0.3614E+02
   6   5   9        4.33        4.27        0.08 o   0.6337E+02
   7   5   9        3.91        3.85        0.08 o   0.6848E+02
   8   5   9        4.70        4.65        0.07 o   0.5955E+02
   9   5   9       -0.37        0.61        0.36 <   0.0000E+00
  -6   6   9        0.76        0.74        0.44 <   0.0000E+00
  -5   6   9        1.89        1.90        0.15 o   0.4966E+02
  -4   6   9        1.17        1.24        0.19 o   0.2774E+02
  -3   6   9        6.77        6.71        0.10 o   0.3623E+02
  -2   6   9        2.22        2.25        0.11 o   0.6034E+02
  -1   6   9        0.68        0.57        0.25 <   0.0000E+00
   0   6   9        5.69        5.62        0.07 o   0.4708E+02
   1   6   9        7.92        7.87        0.09 o   0.2827E+02
   2   6   9        7.79        7.98        0.08 o   0.2615E+02
   3   6   9        1.55        1.25        0.10 o   0.2305E+02
   4   6   9        2.16        2.18        0.09 o   0.5834E+02
   5   6   9        6.46        6.42        0.08 o   0.3932E+02
   6   6   9        7.70        7.82        0.08 o   0.2821E+02
   7   6   9        2.74        2.51        0.09 o   0.5977E+02
   8   6   9        4.02        4.04        0.08 o   0.6773E+02
   9   6   9        0.33        0.43        0.43 <   0.0000E+00
  -6   7   9        0.27        1.03        1.48 <   0.0000E+00
  -5   7   9        5.03        5.33        0.12 o   0.4478E+02
  -4   7   9        4.45        4.62        0.09 o   0.5744E+02
  -3   7   9        4.74        4.68        0.09 o   0.5690E+02
  -2   7   9        5.58        5.49        0.09 o   0.4833E+02
  -1   7   9        2.10        2.12        0.11 o   0.5646E+02
   0   7   9        2.03        2.28        0.10 o   0.5067E+02
   1   7   9        4.03        3.91        0.10 o   0.6226E+02
   2   7   9        2.03        1.98        0.10 o   0.5405E+02
   3   7   9        2.33        2.39        0.07 o   0.6184E+02
   4   7   9        2.03        2.11        0.09 o   0.5511E+02
   5   7   9        7.96        7.87        0.09 o   0.2808E+02
   6   7   9        4.29        4.29        0.09 o   0.6476E+02
   7   7   9        2.45        2.48        0.11 o   0.6428E+02
   8   7   9        4.78        4.64        0.08 o   0.5773E+02
   9   7   9        0.91        0.92        0.18 <   0.0000E+00
  -6   8   9        2.22        2.29        0.24 o   0.5902E+02
  -5   8   9        0.69        0.94        0.39 <   0.0000E+00
  -4   8   9        2.05        1.87        0.16 o   0.4300E+02
  -3   8   9        6.40        6.45        0.09 o   0.3943E+02
  -2   8   9        3.65        3.64        0.08 o   0.7091E+02
  -1   8   9        0.88        0.94        0.20 <   0.0000E+00
   0   8   9        5.57        5.54        0.06 o   0.4871E+02
   1   8   9        2.47        2.50        0.09 o   0.6580E+02
   2   8   9        4.20        4.22        0.08 o   0.6550E+02
   3   8   9        0.50        0.09        0.36 <   0.0000E+00
   4   8   9        2.04        2.10        0.10 o   0.5551E+02
   5   8   9        2.73        2.70        0.09 o   0.6979E+02
   6   8   9        7.88        7.97        0.09 o   0.2812E+02
   7   8   9       -0.48        0.55        0.35 <   0.0000E+00
   8   8   9        2.37        2.39        0.11 o   0.6264E+02
   9   8   9        1.42        1.38        0.16 o   0.2975E+02
  -5   9   9       -0.83        1.15        0.34 <   0.0000E+00
  -4   9   9        1.64        1.21        0.20 o   0.2069E+02
  -3   9   9        0.58        0.60        0.36 <   0.0000E+00
  -2   9   9        4.93        4.57        0.08 o   0.3522E+02
  -1   9   9        1.90        2.11        0.10 o   0.4901E+02
   0   9   9        4.01        4.16        0.07 o   0.5978E+02
   1   9   9        2.09        1.92        0.11 o   0.4589E+02
   2   9   9        0.46        0.53        0.40 <   0.0000E+00
   3   9   9        4.87        4.68        0.09 o   0.5265E+02
   4   9   9        2.89        2.98        0.10 o   0.7140E+02
   5   9   9        0.85        1.01        0.24 <   0.0000E+00
   6   9   9        3.79        3.64        0.09 o   0.6676E+02
   7   9   9       -0.79        0.38        0.26 <   0.0000E+00
   8   9   9        3.06        3.20        0.11 o   0.6916E+02
  -5  10   9        1.96        2.04        0.19 o   0.5281E+02
  -4  10   9        0.97        0.97        0.32 <   0.0000E+00
  -3  10   9        3.90        3.64        0.11 o   0.5077E+02
  -2  10   9        3.59        3.47        0.10 o   0.6910E+02
  -1  10   9        1.86        1.87        0.11 o   0.4768E+02
   0  10   9        5.58        5.79        0.07 o   0.4189E+02
   1  10   9        1.61        1.82        0.14 o   0.4141E+02
   2  10   9        2.61        2.41        0.11 o   0.5279E+02
   3  10   9        7.20        7.29        0.09 o   0.3243E+02
   4  10   9        8.61        8.87        0.09 o   0.2131E+02
   5  10   9        5.26        5.30        0.08 o   0.5144E+02
   6  10   9        0.82        0.10        0.31 <   0.0000E+00
   7  10   9        0.99        0.69        0.24 <   0.0000E+00
   8  10   9        2.07        2.22        0.17 o   0.5585E+02
  -4  11   9        1.62        1.68        0.22 o   0.4190E+02
  -3  11   9        3.90        3.99        0.13 o   0.6589E+02
  -2  11   9        7.12        7.30        0.10 o   0.3158E+02
  -1  11   9        4.13        4.27        0.09 o   0.5744E+02
   0  11   9        3.55        3.51        0.09 o   0.7147E+02
   1  11   9        0.43        0.18        0.47 <   0.0000E+00
   2  11   9        3.44        3.32        0.10 o   0.6608E+02
   3  11   9        3.17        3.26        0.10 o   0.7156E+02
   4  11   9        3.91        3.91        0.11 o   0.6791E+02
   5  11   9        6.71        6.69        0.11 o   0.3711E+02
   6  11   9        1.57        1.77        0.18 o   0.4015E+02
   7  11   9        1.30        1.60        0.23 <   0.0000E+00
  -3  12   9        0.86        0.15        0.40 <   0.0000E+00
  -2  12   9        0.94        0.54        0.27 <   0.0000E+00
  -1  12   9        2.05        2.29        0.15 o   0.5489E+02
   0  12   9        5.03        5.09        0.10 o   0.5328E+02
   1  12   9        2.83        2.83        0.13 o   0.7097E+02
   2  12   9        2.92        3.06        0.13 o   0.7134E+02
   3  12   9        1.18        1.19        0.24 <   0.0000E+00
   4  12   9        3.94        3.64        0.12 o   0.5074E+02
   5  12   9        7.34        7.23        0.11 o   0.3141E+02
   6  12   9        3.50        3.44        0.13 o   0.7039E+02
   7  12   9        1.14        0.60        0.27 <   0.0000E+00
  -3  13   9        0.83        0.53        0.43 <   0.0000E+00
  -2  13   9        2.52        2.48        0.13 o   0.6440E+02
  -1  13   9        5.44        5.37        0.11 o   0.5027E+02
   0  13   9       -1.06        0.11        0.25 <   0.0000E+00
   1  13   9        0.54        0.48        0.61 <   0.0000E+00
   2  13   9        2.22        2.20        0.15 o   0.5922E+02
   3  13   9        3.59        3.50        0.13 o   0.7057E+02
   4  13   9        0.25        0.05        1.16 <   0.0000E+00
   5  13   9        2.52        2.74        0.18 o   0.5537E+02
   6  13   9        0.81        0.04        0.38 <   0.0000E+00
  -2  14   9        1.57        1.49        0.32 <   0.0000E+00
  -1  14   9        1.80        1.91        0.18 o   0.4825E+02
   0  14   9        0.45        0.55        0.65 <   0.0000E+00
   1  14   9        3.04        2.90        0.16 o   0.5994E+02
   2  14   9        0.73        0.48        0.49 <   0.0000E+00
   3  14   9        0.96        0.74        0.39 <   0.0000E+00
   4  14   9       -0.96        0.35        0.36 <   0.0000E+00
   5  14   9        3.75        3.83        0.16 o   0.6810E+02
   0  15   9        4.32        4.32        0.12 o   0.6325E+02
   1  15   9        3.15        2.90        0.17 o   0.5796E+02
   2  15   9        1.15        1.24        0.35 <   0.0000E+00
   3  15   9        1.94        1.57        0.22 o   0.3171E+02
  -1  -9  10        2.03        1.80        0.21 o   0.3956E+02
   0  -9  10        0.47        0.21        0.95 <   0.0000E+00
   1  -9  10        2.94        3.45        0.23 o   0.1500E+02
   2  -9  10        1.56        1.31        0.27 <   0.0000E+00
   3  -9  10       -1.23        0.73        0.30 <   0.0000E+00
   4  -9  10       -1.49        0.42        0.26 <   0.0000E+00
  -2  -8  10        1.85        1.78        0.23 o   0.4583E+02
  -1  -8  10        4.45        4.41        0.12 o   0.6263E+02
   0  -8  10        4.46        4.07        0.14 o   0.3427E+02
   1  -8  10       -1.01        0.03        0.35 <   0.0000E+00
   2  -8  10        0.42        1.07        0.86 <   0.0000E+00
   3  -8  10        1.46        1.32        0.28 <   0.0000E+00
   4  -8  10        2.80        3.08        0.18 o   0.6224E+02
   5  -8  10       -0.28        0.28        1.35 <   0.0000E+00
  -3  -7  10        1.46        1.54        0.21 o   0.3604E+02
  -2  -7  10        0.80        0.73        0.30 <   0.0000E+00
  -1  -7  10        1.59        1.16        0.22 o   0.1928E+02
   0  -7  10        1.39        1.06        0.25 <   0.0000E+00
   1  -7  10       -0.64        0.11        0.52 <   0.0000E+00
   2  -7  10        1.66        1.90        0.19 o   0.4202E+02
   3  -7  10        1.14        1.06        0.34 <   0.0000E+00
   4  -7  10       -0.39        0.62        0.93 <   0.0000E+00
   5  -7  10       -1.05        0.17        0.33 <   0.0000E+00
   6  -7  10        4.35        4.38        0.16 o   0.6194E+02
  -4  -6  10        2.22        2.60        0.22 o   0.3584E+02
  -3  -6  10       -0.61        0.69        0.38 <   0.0000E+00
  -2  -6  10        0.57        0.53        0.43 <   0.0000E+00
  -1  -6  10        3.23        3.13        0.11 o   0.7001E+02
   0  -6  10        1.39        1.29        0.19 o   0.2671E+02
   1  -6  10        1.77        2.10        0.21 o   0.3815E+02
   2  -6  10        1.19        1.40        0.24 <   0.0000E+00
   3  -6  10        1.76        1.59        0.22 o   0.3411E+02
   4  -6  10        2.39        2.31        0.18 o   0.5854E+02
   5  -6  10       -0.34        0.97        1.02 <   0.0000E+00
   6  -6  10        2.85        2.89        0.17 o   0.7039E+02
   7  -6  10        2.46        2.33        0.20 o   0.5918E+02
  -4  -5  10        3.65        3.65        0.13 o   0.7092E+02
  -3  -5  10        0.38        0.08        0.65 <   0.0000E+00
  -2  -5  10        1.68        1.64        0.17 o   0.4148E+02
  -1  -5  10        2.19        2.49        0.13 o   0.4807E+02
   0  -5  10        5.50        5.50        0.10 o   0.4858E+02
   1  -5  10        0.28        0.22        1.13 <   0.0000E+00
   2  -5  10        3.22        3.40        0.10 o   0.6608E+02
   3  -5  10       -0.74        0.18        0.32 <   0.0000E+00
   4  -5  10        3.96        3.97        0.14 o   0.6845E+02
   5  -5  10        2.93        2.88        0.16 o   0.6950E+02
   6  -5  10        4.61        4.41        0.15 o   0.5377E+02
   7  -5  10        2.17        2.16        0.20 o   0.5479E+02
  -5  -4  10        1.26        1.61        0.25 <   0.0000E+00
  -4  -4  10        1.69        1.91        0.19 o   0.4444E+02
  -3  -4  10        0.69        0.71        0.30 <   0.0000E+00
  -2  -4  10        5.87        6.10        0.11 o   0.3909E+02
  -1  -4  10        3.45        3.45        0.11 o   0.7164E+02
   0  -4  10        1.46        1.57        0.18 o   0.3657E+02
   1  -4  10        2.55        2.40        0.16 o   0.5757E+02
   2  -4  10        5.96        5.90        0.09 o   0.4385E+02
   3  -4  10        5.62        5.62        0.10 o   0.4711E+02
   4  -4  10        2.23        2.34        0.13 o   0.6058E+02
   5  -4  10       -0.22        0.24        1.31 <   0.0000E+00
   6  -4  10       -0.16        0.45        1.87 <   0.0000E+00
   7  -4  10        3.45        3.54        0.16 o   0.7008E+02
   8  -4  10        0.40        0.16        0.85 <   0.0000E+00
  -5  -3  10        3.53        3.49        0.14 o   0.7170E+02
  -4  -3  10        3.21        3.20        0.14 o   0.7258E+02
  -3  -3  10        4.86        4.92        0.10 o   0.5593E+02
  -2  -3  10        3.94        3.99        0.11 o   0.6554E+02
  -1  -3  10        3.67        3.70        0.11 o   0.7050E+02
   0  -3  10        3.84        3.93        0.09 o   0.6770E+02
   1  -3  10        2.26        2.36        0.13 o   0.6117E+02
   2  -3  10        0.45        0.25        0.35 <   0.0000E+00
   3  -3  10        1.09        1.13        0.16 o   0.2190E+02
   4  -3  10        4.91        4.76        0.10 o   0.5372E+02
   5  -3  10        3.29        3.39        0.11 o   0.7141E+02
   6  -3  10        0.48        0.26        0.61 <   0.0000E+00
   7  -3  10        0.96        0.87        0.34 <   0.0000E+00
   8  -3  10        2.07        1.62        0.20 o   0.2631E+02
  -5  -2  10        0.14        0.40        2.09 <   0.0000E+00
  -4  -2  10        1.31        1.27        0.23 <   0.0000E+00
  -3  -2  10        0.82        0.93        0.26 <   0.0000E+00
  -2  -2  10        1.51        1.19        0.14 o   0.2054E+02
  -1  -2  10        6.82        6.65        0.09 o   0.3448E+02
   0  -2  10        2.69        2.85        0.10 o   0.5664E+02
   1  -2  10       -0.66        0.06        0.33 <   0.0000E+00
   2  -2  10        4.94        4.96        0.07 o   0.5572E+02
   3  -2  10        8.58        8.73        0.08 o   0.2368E+02
   4  -2  10        6.27        6.25        0.07 o   0.4113E+02
   5  -2  10        3.32        3.34        0.11 o   0.7239E+02
   6  -2  10        1.44        1.41        0.22 o   0.3457E+02
   7  -2  10        4.54        4.61        0.11 o   0.5878E+02
   8  -2  10        1.17        0.69        0.29 <   0.0000E+00
   9  -2  10        2.73        2.74        0.16 o   0.6982E+02
  -6  -1  10       -1.00        0.16        0.45 <   0.0000E+00
  -5  -1  10       -0.75        0.55        0.40 <   0.0000E+00
  -4  -1  10        3.45        3.58        0.13 o   0.6815E+02
  -3  -1  10        0.93        0.92        0.24 <   0.0000E+00
  -2  -1  10       -0.41        0.30        0.42 <   0.0000E+00
  -1  -1  10        1.44        1.66        0.13 o   0.3648E+02
   0  -1  10        1.60        1.70        0.13 o   0.4166E+02
   1  -1  10        0.93        0.92        0.23 <   0.0000E+00
   2  -1  10        2.89        2.99        0.08 o   0.6697E+02
   3  -1  10        7.30        7.61        0.08 o   0.2618E+02
   4  -1  10        5.38        5.43        0.07 o   0.4968E+02
   5  -1  10        3.38        3.27        0.08 o   0.6965E+02
   6  -1  10       -0.37        0.18        0.53 <   0.0000E+00
   7  -1  10        3.03        2.99        0.11 o   0.7089E+02
   8  -1  10        1.12        1.19        0.28 <   0.0000E+00
   9  -1  10        2.27        2.27        0.19 o   0.6103E+02
  -6   0  10       -0.87        0.29        0.47 <   0.0000E+00
  -5   0  10        0.84        0.53        0.37 <   0.0000E+00
  -4   0  10        1.92        1.99        0.18 o   0.5113E+02
  -3   0  10        3.77        3.69        0.10 o   0.6937E+02
  -2   0  10        1.89        1.74        0.10 o   0.4551E+02
  -1   0  10        2.74        2.73        0.08 o   0.6970E+02
   0   0  10        0.37        0.04        0.35 <   0.0000E+00
   1   0  10        1.64        1.39        0.11 o   0.2537E+02
   2   0  10        3.52        3.55        0.08 o   0.7166E+02
   3   0  10        5.62        5.62        0.07 o   0.4779E+02
   4   0  10        5.84        6.10        0.07 o   0.3336E+02
   5   0  10        2.38        2.42        0.08 o   0.6405E+02
   6   0  10        2.78        2.77        0.08 o   0.7003E+02
   7   0  10        2.16        2.23        0.13 o   0.5860E+02
   8   0  10        0.72        0.67        0.26 <   0.0000E+00
   9   0  10        2.70        2.66        0.15 o   0.6934E+02
  -6   1  10        1.73        1.65        0.22 o   0.3756E+02
  -5   1  10        5.16        5.16        0.13 o   0.5360E+02
  -4   1  10        1.05        0.94        0.29 <   0.0000E+00
  -3   1  10        0.87        0.48        0.25 <   0.0000E+00
  -2   1  10        5.41        5.43        0.08 o   0.4847E+02
  -1   1  10        7.23        7.38        0.07 o   0.3035E+02
   0   1  10        3.90        4.04        0.07 o   0.6373E+02
   1   1  10        3.00        3.07        0.07 o   0.7024E+02
   2   1  10        1.44        1.39        0.12 o   0.2932E+02
   3   1  10        2.49        2.54        0.08 o   0.6614E+02
   4   1  10        6.03        6.10        0.08 o   0.4193E+02
   5   1  10        1.37        1.44        0.12 o   0.3247E+02
   6   1  10        1.18        1.45        0.14 o   0.2887E+02
   7   1  10        4.42        4.51        0.10 o   0.5730E+02
   8   1  10        4.66        4.53        0.09 o   0.5921E+02
   9   1  10        0.37        0.43        0.54 <   0.0000E+00
  -6   2  10        1.62        1.87        0.23 o   0.4083E+02
  -5   2  10        4.84        4.96        0.11 o   0.5569E+02
  -4   2  10        1.38        1.44        0.19 o   0.3267E+02
  -3   2  10        8.91        8.80        0.11 o   0.2296E+02
  -2   2  10        5.41        5.64        0.10 o   0.3822E+02
  -1   2  10        1.85        1.95        0.09 o   0.4966E+02
   0   2  10        4.76        4.73        0.07 o   0.5869E+02
   1   2  10        7.58        7.76        0.08 o   0.2745E+02
   2   2  10        5.14        5.26        0.07 o   0.4935E+02
   3   2  10        2.63        2.68        0.07 o   0.6775E+02
   4   2  10        2.21        2.24        0.07 o   0.5998E+02
   5   2  10        2.67        2.83        0.08 o   0.6377E+02
   6   2  10        7.12        7.14        0.09 o   0.3326E+02
   7   2  10        2.19        2.10        0.11 o   0.5187E+02
   8   2  10        1.38        1.34        0.13 o   0.2653E+02
   9   2  10        1.82        1.71        0.11 o   0.3890E+02
  -6   3  10        1.96        2.13        0.20 o   0.5300E+02
  -5   3  10        5.87        5.75        0.12 o   0.4525E+02
  -4   3  10        5.88        5.76        0.08 o   0.4282E+02
  -3   3  10        4.39        4.52        0.09 o   0.4899E+02
  -2   3  10        0.99        1.05        0.19 <   0.0000E+00
  -1   3  10        2.19        2.29        0.09 o   0.5908E+02
   0   3  10        9.15        9.28        0.08 o   0.2097E+02
   1   3  10        1.28        1.11        0.12 o   0.2000E+02
   2   3  10        1.55        1.68        0.11 o   0.3877E+02
   3   3  10        3.12        3.07        0.08 o   0.7148E+02
   4   3  10        3.50        3.45        0.07 o   0.6976E+02
   5   3  10       -0.42        0.35        0.38 <   0.0000E+00
   6   3  10        4.90        4.96        0.08 o   0.5401E+02
   7   3  10        0.68        0.66        0.24 <   0.0000E+00
   8   3  10        1.23        1.30        0.13 o   0.2760E+02
   9   3  10        0.97        1.01        0.17 <   0.0000E+00
  -6   4  10        1.99        1.83        0.20 o   0.4396E+02
  -5   4  10        4.36        4.42        0.12 o   0.6381E+02
  -4   4  10        4.33        4.13        0.09 o   0.5903E+02
  -3   4  10        5.03        5.17        0.08 o   0.4943E+02
  -2   4  10        1.40        1.64        0.12 o   0.3522E+02
  -1   4  10        0.99        0.67        0.16 o   0.1528E+02
   0   4  10        4.77        5.15        0.08 o   0.2668E+02
   1   4  10        1.35        1.48        0.12 o   0.3282E+02
   2   4  10        0.99        1.16        0.16 o   0.2206E+02
   3   4  10        5.47        5.35        0.07 o   0.4913E+02
   4   4  10        1.51        1.59        0.10 o   0.3657E+02
   5   4  10        1.09        1.15        0.16 o   0.2108E+02
   6   4  10        6.85        6.80        0.09 o   0.3587E+02
   7   4  10        4.43        4.27        0.08 o   0.5939E+02
   8   4  10        0.88        0.71        0.17 <   0.0000E+00
   9   4  10        1.11        0.98        0.15 o   0.1725E+02
  -6   5  10        1.77        1.74        0.22 o   0.4642E+02
  -5   5  10        0.94        0.48        0.33 <   0.0000E+00
  -4   5  10        2.99        3.03        0.11 o   0.7058E+02
  -3   5  10        1.57        1.56        0.11 o   0.3982E+02
  -2   5  10        1.46        1.37        0.13 o   0.2812E+02
  -1   5  10        0.61        0.89        0.31 <   0.0000E+00
   0   5  10        7.52        7.73        0.09 o   0.2734E+02
   1   5  10        0.34        0.59        0.45 <   0.0000E+00
   2   5  10        7.80        7.95        0.08 o   0.2726E+02
   3   5  10        3.78        3.96        0.08 o   0.5504E+02
   4   5  10        1.17        1.30        0.12 o   0.2825E+02
   5   5  10        0.74        0.03        0.23 <   0.0000E+00
   6   5  10       11.27       11.38        0.11 o   0.1510E+02
   7   5  10        7.11        7.17        0.08 o   0.3124E+02
   8   5  10        1.91        2.02        0.10 o   0.5138E+02
   9   5  10        0.15        0.17        0.96 <   0.0000E+00
  -6   6  10       -1.00        0.20        0.32 <   0.0000E+00
  -5   6  10        0.42        0.61        0.76 <   0.0000E+00
  -4   6  10        4.92        4.86        0.10 o   0.5548E+02
  -3   6  10        4.55        4.29        0.09 o   0.4512E+02
  -2   6  10        0.91        0.62        0.24 <   0.0000E+00
  -1   6  10        0.17        0.71        1.13 <   0.0000E+00
   0   6  10        5.91        6.00        0.10 o   0.4381E+02
   1   6  10       12.49       12.71        0.11 o   0.1193E+02
   2   6  10        1.83        1.81        0.10 o   0.4761E+02
   3   6  10        4.31        4.49        0.08 o   0.5377E+02
   4   6  10        2.45        2.24        0.09 o   0.5356E+02
   5   6  10        3.77        4.03        0.09 o   0.5674E+02
   6   6  10        2.50        2.59        0.09 o   0.6523E+02
   7   6  10        6.34        6.26        0.08 o   0.4051E+02
   8   6  10       -0.32        0.21        0.45 <   0.0000E+00
   9   6  10        0.33        0.43        0.44 <   0.0000E+00
  -5   7  10        2.42        2.50        0.15 o   0.6466E+02
  -4   7  10        0.80        0.88        0.26 <   0.0000E+00
  -3   7  10        1.25        1.09        0.20 o   0.1710E+02
  -2   7  10        5.33        5.38        0.10 o   0.4903E+02
  -1   7  10        2.57        2.53        0.11 o   0.6585E+02
   0   7  10        3.37        3.39        0.09 o   0.7242E+02
   1   7  10        1.79        1.93        0.15 o   0.4680E+02
   2   7  10        1.94        2.01        0.11 o   0.5207E+02
   3   7  10        5.04        4.96        0.08 o   0.5515E+02
   4   7  10        2.32        2.40        0.09 o   0.6257E+02
   5   7  10        4.22        4.32        0.08 o   0.6179E+02
   6   7  10        0.48        0.17        0.33 <   0.0000E+00
   7   7  10        4.38        4.21        0.08 o   0.5706E+02
   8   7  10        1.35        1.18        0.14 o   0.2281E+02
   9   7  10        1.06        0.94        0.16 o   0.1765E+02
  -5   8  10        0.64        0.68        0.43 <   0.0000E+00
  -4   8  10        2.56        2.82        0.15 o   0.5184E+02
  -3   8  10        3.77        3.56        0.10 o   0.6954E+02
  -2   8  10        1.61        1.68        0.14 o   0.4020E+02
  -1   8  10        1.79        1.70        0.12 o   0.4264E+02
   0   8  10        4.88        5.03        0.08 o   0.5144E+02
   1   8  10        6.63        6.61        0.09 o   0.3773E+02
   2   8  10        0.46        0.88        0.42 <   0.0000E+00
   3   8  10        5.06        5.02        0.09 o   0.5497E+02
   4   8  10        1.91        2.04        0.11 o   0.5081E+02
   5   8  10        5.94        6.19        0.08 o   0.3378E+02
   6   8  10        5.17        5.28        0.09 o   0.5210E+02
   7   8  10        4.54        4.56        0.10 o   0.6078E+02
   8   8  10        0.83        1.00        0.22 <   0.0000E+00
   9   8  10        1.97        2.06        0.12 o   0.5338E+02
  -5   9  10        1.90        2.20        0.19 o   0.4925E+02
  -4   9  10       -0.49        0.40        0.56 <   0.0000E+00
  -3   9  10        1.90        1.95        0.13 o   0.5130E+02
  -2   9  10        3.64        3.56        0.10 o   0.7101E+02
  -1   9  10        1.34        1.54        0.15 o   0.3346E+02
   0   9  10        5.10        5.39        0.07 o   0.4192E+02
   1   9  10        2.35        2.39        0.09 o   0.6290E+02
   2   9  10        2.05        1.99        0.12 o   0.5401E+02
   3   9  10        6.10        6.36        0.09 o   0.3152E+02
   4   9  10        3.71        3.72        0.10 o   0.7067E+02
   5   9  10        1.89        2.10        0.16 o   0.4777E+02
   6   9  10        3.85        3.92        0.11 o   0.6627E+02
   7   9  10        0.57        0.80        0.45 <   0.0000E+00
   8   9  10        1.17        0.67        0.21 <   0.0000E+00
  -4  10  10        2.13        2.17        0.18 o   0.5759E+02
  -3  10  10        2.69        2.74        0.12 o   0.6926E+02
  -2  10  10        0.80        0.63        0.28 <   0.0000E+00
  -1  10  10        8.64        8.54        0.10 o   0.2424E+02
   0  10  10        7.74        7.74        0.09 o   0.2920E+02
   1  10  10        4.19        4.14        0.10 o   0.6563E+02
   2  10  10        2.43        2.42        0.11 o   0.6461E+02
   3  10  10        5.64        5.84        0.09 o   0.4120E+02
   4  10  10        3.22        3.11        0.12 o   0.6874E+02
   5  10  10        1.32        1.47        0.21 o   0.3136E+02
   6  10  10        1.19        0.56        0.23 <   0.0000E+00
   7  10  10        1.06        0.86        0.26 <   0.0000E+00
   8  10  10        0.85        0.61        0.34 <   0.0000E+00
  -4  11  10        0.55        0.49        0.59 <   0.0000E+00
  -3  11  10        2.61        2.55        0.16 o   0.6702E+02
  -2  11  10        3.10        3.05        0.12 o   0.7192E+02
  -1  11  10        0.04        0.67        5.34 <   0.0000E+00
   0  11  10        2.62        2.72        0.12 o   0.6467E+02
   1  11  10        2.46        2.61        0.14 o   0.6279E+02
   2  11  10        1.27        1.22        0.22 <   0.0000E+00
   3  11  10        3.75        3.79        0.12 o   0.7011E+02
   4  11  10        2.50        2.20        0.14 o   0.4665E+02
   5  11  10        3.19        3.23        0.12 o   0.7258E+02
   6  11  10        3.90        3.97        0.12 o   0.6431E+02
   7  11  10       -0.60        0.07        0.46 <   0.0000E+00
  -3  12  10        0.78        0.23        0.44 <   0.0000E+00
  -2  12  10        1.91        1.90        0.16 o   0.4972E+02
  -1  12  10        3.34        3.41        0.11 o   0.6923E+02
   0  12  10        6.33        6.17        0.10 o   0.3925E+02
   1  12  10        1.05        0.69        0.28 <   0.0000E+00
   2  12  10        2.48        2.22        0.15 o   0.4964E+02
   3  12  10        3.87        3.62        0.12 o   0.4876E+02
   4  12  10        7.63        7.70        0.11 o   0.2988E+02
   5  12  10        2.32        2.32        0.16 o   0.6225E+02
   6  12  10        1.70        1.59        0.24 o   0.3610E+02
   7  12  10       -0.81        0.14        0.36 <   0.0000E+00
  -2  13  10        3.55        3.53        0.14 o   0.7056E+02
  -1  13  10        1.27        1.72        0.24 <   0.0000E+00
   0  13  10        0.82        1.04        0.35 <   0.0000E+00
   1  13  10        1.03        0.28        0.30 <   0.0000E+00
   2  13  10        2.29        2.23        0.16 o   0.6073E+02
   3  13  10        0.88        1.25        0.36 <   0.0000E+00
   4  13  10        3.26        3.30        0.13 o   0.7237E+02
   5  13  10        1.71        1.28        0.24 o   0.1911E+02
   6  13  10        0.76        0.42        0.49 <   0.0000E+00
  -1  14  10        1.27        1.29        0.30 <   0.0000E+00
   0  14  10        1.50        2.02        0.27 <   0.0000E+00
   1  14  10        1.48        1.20        0.26 <   0.0000E+00
   2  14  10        4.22        4.14        0.13 o   0.6355E+02
   3  14  10        2.39        2.27        0.16 o   0.5828E+02
   4  14  10        0.26        0.41        1.44 <   0.0000E+00
   5  14  10        0.41        0.45        0.95 <   0.0000E+00
  -1  -8  11        3.56        3.08        0.20 o   0.1541E+02
   0  -8  11        1.48        2.12        0.27 <   0.0000E+00
   1  -8  11        4.94        5.21        0.15 o   0.4318E+02
   2  -8  11        2.56        3.00        0.20 o   0.2911E+02
   3  -8  11       -1.12        0.85        0.35 <   0.0000E+00
   4  -8  11       -1.13        0.37        0.35 <   0.0000E+00
  -2  -7  11        1.43        0.23        0.35 <   0.0000E+00
  -1  -7  11        0.12        0.35        3.01 <   0.0000E+00
   0  -7  11       -0.08        1.26        4.56 <   0.0000E+00
   1  -7  11        4.56        4.46        0.14 o   0.6063E+02
   2  -7  11        0.17        0.21        1.73 <   0.0000E+00
   3  -7  11       -0.15        0.51        2.60 <   0.0000E+00
   4  -7  11       -0.19        0.92        2.08 <   0.0000E+00
   5  -7  11        3.46        3.32        0.17 o   0.6681E+02
  -3  -6  11        0.75        1.21        0.65 <   0.0000E+00
  -2  -6  11        0.16        0.76        1.98 <   0.0000E+00
  -1  -6  11       -0.53        0.28        0.62 <   0.0000E+00
   0  -6  11       -0.38        1.14        0.91 <   0.0000E+00
   1  -6  11        2.07        1.76        0.20 o   0.3246E+02
   2  -6  11        1.39        1.24        0.22 o   0.2555E+02
   3  -6  11        0.74        1.00        0.47 <   0.0000E+00
   4  -6  11       -1.32        0.10        0.27 <   0.0000E+00
   5  -6  11        1.32        1.38        0.30 <   0.0000E+00
   6  -6  11        3.67        3.70        0.16 o   0.7018E+02
  -3  -5  11        1.22        0.97        0.23 <   0.0000E+00
  -2  -5  11        1.15        1.09        0.24 <   0.0000E+00
  -1  -5  11        1.93        2.04        0.16 o   0.5183E+02
   0  -5  11        2.88        2.73        0.16 o   0.6128E+02
   1  -5  11        1.92        1.90        0.20 o   0.4937E+02
   2  -5  11        1.11        0.90        0.25 <   0.0000E+00
   3  -5  11        4.05        4.15        0.14 o   0.6498E+02
   4  -5  11        1.88        1.95        0.21 o   0.5055E+02
   5  -5  11       -0.22        0.66        1.57 <   0.0000E+00
   6  -5  11        0.72        1.17        0.50 <   0.0000E+00
   7  -5  11        1.71        1.60        0.25 o   0.3486E+02
  -4  -4  11        1.13        1.36        0.27 <   0.0000E+00
  -3  -4  11        3.92        3.96        0.12 o   0.6444E+02
  -2  -4  11        5.87        5.68        0.11 o   0.4204E+02
  -1  -4  11       -0.29        0.15        0.85 <   0.0000E+00
   0  -4  11        1.21        1.50        0.22 <   0.0000E+00
   1  -4  11        4.64        4.75        0.14 o   0.5225E+02
   2  -4  11        3.65        3.48        0.10 o   0.6225E+02
   3  -4  11       -0.80        0.53        0.31 <   0.0000E+00
   4  -4  11        3.96        3.95        0.14 o   0.6846E+02
   5  -4  11        0.59        0.75        0.55 <   0.0000E+00
   6  -4  11        1.24        1.11        0.29 <   0.0000E+00
   7  -4  11        1.62        1.83        0.25 o   0.4237E+02
  -4  -3  11        2.35        2.28        0.16 o   0.5959E+02
  -3  -3  11        1.92        1.94        0.18 o   0.4766E+02
  -2  -3  11        5.00        4.90        0.09 o   0.5537E+02
  -1  -3  11        2.57        2.69        0.13 o   0.6651E+02
   0  -3  11        4.30        4.54        0.10 o   0.5139E+02
   1  -3  11        1.72        1.70        0.17 o   0.4196E+02
   2  -3  11        2.86        2.73        0.10 o   0.6197E+02
   3  -3  11        1.56        1.72        0.14 o   0.4048E+02
   4  -3  11        4.98        4.95        0.11 o   0.5595E+02
   5  -3  11        0.14        0.57        2.13 <   0.0000E+00
   6  -3  11       -0.34        0.03        0.93 <   0.0000E+00
   7  -3  11        2.82        2.86        0.17 o   0.7016E+02
   8  -3  11        3.81        3.83        0.15 o   0.6892E+02
  -5  -2  11        2.07        1.95        0.20 o   0.4714E+02
  -4  -2  11        2.07        1.83        0.18 o   0.3551E+02
  -3  -2  11        0.66        0.56        0.34 <   0.0000E+00
  -2  -2  11        4.39        4.32        0.10 o   0.6353E+02
  -1  -2  11        4.62        4.47        0.11 o   0.5717E+02
   0  -2  11        1.78        1.88        0.13 o   0.4748E+02
   1  -2  11        0.39        0.62        0.62 <   0.0000E+00
   2  -2  11        5.37        5.44        0.10 o   0.4874E+02
   3  -2  11        2.99        3.02        0.08 o   0.7208E+02
   4  -2  11        1.61        1.66        0.12 o   0.3965E+02
   5  -2  11        1.89        2.01        0.14 o   0.4962E+02
   6  -2  11        0.92        0.95        0.33 <   0.0000E+00
   7  -2  11       -0.63        0.35        0.48 <   0.0000E+00
   8  -2  11        6.78        6.45        0.14 o   0.2903E+02
  -5  -1  11       -0.30        1.15        1.08 <   0.0000E+00
  -4  -1  11        1.02        0.71        0.30 <   0.0000E+00
  -3  -1  11        1.31        1.20        0.19 o   0.2661E+02
  -2  -1  11        6.28        6.25        0.09 o   0.4092E+02
  -1  -1  11        1.63        1.50        0.13 o   0.3254E+02
   0  -1  11        1.29        1.28        0.17 o   0.2729E+02
   1  -1  11        3.13        3.34        0.11 o   0.5436E+02
   2  -1  11        4.49        4.44        0.10 o   0.6225E+02
   3  -1  11        1.76        1.71        0.12 o   0.4069E+02
   4  -1  11        4.30        4.31        0.08 o   0.6348E+02
   5  -1  11        2.77        2.85        0.09 o   0.7033E+02
   6  -1  11        1.30        1.43        0.24 <   0.0000E+00
   7  -1  11        2.19        2.36        0.17 o   0.5672E+02
   8  -1  11        1.89        1.66        0.20 o   0.3533E+02
   9  -1  11        4.19        4.16        0.15 o   0.6580E+02
  -5   0  11       -0.59        0.40        0.54 <   0.0000E+00
  -4   0  11        2.87        2.76        0.15 o   0.6593E+02
  -3   0  11        4.40        4.23        0.11 o   0.5512E+02
  -2   0  11        2.25        2.43        0.09 o   0.5533E+02
  -1   0  11        3.43        3.35        0.08 o   0.6855E+02
   0   0  11        4.51        4.54        0.08 o   0.6202E+02
   1   0  11        4.93        4.98        0.09 o   0.5234E+02
   2   0  11       -0.54        0.11        0.39 <   0.0000E+00
   3   0  11        2.91        2.92        0.09 o   0.7134E+02
   4   0  11        0.31        0.45        0.48 <   0.0000E+00
   5   0  11        5.60        5.62        0.08 o   0.4824E+02
   6   0  11        3.00        2.86        0.10 o   0.6751E+02
   7   0  11        1.23        1.38        0.19 o   0.2789E+02
   8   0  11        1.37        1.29        0.19 o   0.2244E+02
   9   0  11        6.14        5.94        0.14 o   0.3990E+02
  -5   1  11        3.66        3.46        0.15 o   0.5105E+02
  -4   1  11        1.18        1.18        0.28 <   0.0000E+00
  -3   1  11        1.48        1.49        0.17 o   0.3520E+02
  -2   1  11        1.33        1.42        0.15 o   0.3156E+02
  -1   1  11       -0.69        0.18        0.22 <   0.0000E+00
   0   1  11        0.08        0.55        1.91 <   0.0000E+00
   1   1  11        0.17        0.11        0.86 <   0.0000E+00
   2   1  11        0.70        0.39        0.26 <   0.0000E+00
   3   1  11        3.68        3.56        0.08 o   0.6513E+02
   4   1  11        0.97        0.66        0.21 <   0.0000E+00
   5   1  11        0.69        0.45        0.29 <   0.0000E+00
   6   1  11        0.89        0.86        0.20 <   0.0000E+00
   7   1  11        5.11        5.05        0.10 o   0.5250E+02
   8   1  11        1.93        2.08        0.12 o   0.5222E+02
   9   1  11        2.49        2.52        0.16 o   0.6619E+02
  -5   2  11        1.41        1.44        0.21 o   0.3540E+02
  -4   2  11       -0.75        0.25        0.32 <   0.0000E+00
  -3   2  11        3.17        3.12        0.11 o   0.7266E+02
  -2   2  11        0.72        0.82        0.32 <   0.0000E+00
  -1   2  11        0.52        0.23        0.29 <   0.0000E+00
   0   2  11        6.34        6.29        0.07 o   0.4018E+02
   1   2  11        5.95        6.05        0.08 o   0.4338E+02
   2   2  11        1.13        0.56        0.17 o   0.1125E+02
   3   2  11        3.72        3.64        0.09 o   0.6880E+02
   4   2  11        1.38        1.52        0.12 o   0.3473E+02
   5   2  11        7.41        7.22        0.07 o   0.3078E+02
   6   2  11        0.82        1.06        0.20 <   0.0000E+00
   7   2  11        2.06        2.08        0.10 o   0.5572E+02
   8   2  11        2.81        2.77        0.09 o   0.6948E+02
   9   2  11        2.52        2.59        0.12 o   0.6639E+02
  -5   3  11        4.18        4.18        0.12 o   0.6550E+02
  -4   3  11        0.43        0.09        0.48 <   0.0000E+00
  -3   3  11        1.98        1.88        0.12 o   0.4988E+02
  -2   3  11        4.24        4.35        0.09 o   0.5869E+02
  -1   3  11        7.26        7.25        0.07 o   0.3239E+02
   0   3  11        3.37        3.47        0.09 o   0.6964E+02
   1   3  11       10.05       10.06        0.10 o   0.1862E+02
   2   3  11        5.96        6.04        0.08 o   0.4153E+02
   3   3  11       -0.40        0.02        0.40 <   0.0000E+00
   4   3  11        1.39        1.52        0.14 o   0.3400E+02
   5   3  11        4.67        4.72        0.08 o   0.5720E+02
   6   3  11        2.68        2.74        0.09 o   0.6921E+02
   7   3  11        1.26        1.25        0.15 o   0.2660E+02
   8   3  11        5.58        5.62        0.08 o   0.4780E+02
   9   3  11       -0.65        0.21        0.24 <   0.0000E+00
  -5   4  11        6.54        6.78        0.12 o   0.3541E+02
  -4   4  11        3.68        3.45        0.10 o   0.5538E+02
  -3   4  11        5.56        5.55        0.09 o   0.4845E+02
  -2   4  11        1.96        1.91        0.12 o   0.4832E+02
  -1   4  11        2.77        2.95        0.10 o   0.6388E+02
   0   4  11        1.19        1.36        0.16 o   0.2706E+02
   1   4  11        2.82        2.95        0.08 o   0.6840E+02
   2   4  11        5.86        5.94        0.08 o   0.4357E+02
   3   4  11        1.24        1.03        0.14 o   0.1873E+02
   4   4  11        0.77        0.22        0.21 <   0.0000E+00
   5   4  11        0.50        0.47        0.32 <   0.0000E+00
   6   4  11        5.48        5.55        0.09 o   0.4953E+02
   7   4  11        1.75        1.89        0.12 o   0.4675E+02
   8   4  11        4.09        4.10        0.09 o   0.6701E+02
   9   4  11        2.86        2.88        0.09 o   0.7113E+02
  -5   5  11        0.85        0.12        0.35 <   0.0000E+00
  -4   5  11        1.93        1.84        0.14 o   0.4748E+02
  -3   5  11        3.48        3.47        0.10 o   0.7145E+02
  -2   5  11       -0.37        0.09        0.56 <   0.0000E+00
  -1   5  11        2.48        2.47        0.11 o   0.6601E+02
   0   5  11       -0.36        0.09        0.51 <   0.0000E+00
   1   5  11        5.03        5.22        0.08 o   0.4674E+02
   2   5  11        6.62        6.70        0.08 o   0.3614E+02
   3   5  11        0.31        0.55        0.53 <   0.0000E+00
   4   5  11        2.20        2.18        0.10 o   0.5923E+02
   5   5  11        3.32        3.45        0.08 o   0.6532E+02
   6   5  11        6.76        6.79        0.09 o   0.3643E+02
   7   5  11       -0.31        0.26        0.53 <   0.0000E+00
   8   5  11        1.91        2.04        0.11 o   0.4959E+02
   9   5  11        1.21        1.28        0.15 o   0.2678E+02
  -5   6  11        1.26        1.55        0.28 <   0.0000E+00
  -4   6  11        3.68        4.03        0.11 o   0.3360E+02
  -3   6  11        1.05        1.19        0.23 <   0.0000E+00
  -2   6  11        1.76        1.72        0.15 o   0.4551E+02
  -1   6  11        2.08        2.20        0.13 o   0.5630E+02
   0   6  11        6.57        6.71        0.10 o   0.3466E+02
   1   6  11        2.79        2.72        0.09 o   0.6963E+02
   2   6  11        7.42        7.41        0.08 o   0.3156E+02
   3   6  11        1.41        1.35        0.14 o   0.2639E+02
   4   6  11        6.32        6.43        0.09 o   0.3867E+02
   5   6  11        0.65        0.63        0.29 <   0.0000E+00
   6   6  11        3.96        4.05        0.08 o   0.6794E+02
   7   6  11        0.70        0.74        0.26 <   0.0000E+00
   8   6  11        3.36        3.45        0.09 o   0.6870E+02
   9   6  11        0.91        1.05        0.19 <   0.0000E+00
  -5   7  11       -0.99        0.85        0.39 <   0.0000E+00
  -4   7  11        1.84        2.07        0.16 o   0.4732E+02
  -3   7  11        1.81        1.76        0.15 o   0.4226E+02
  -2   7  11        5.67        5.47        0.10 o   0.4165E+02
  -1   7  11       -0.55        0.07        0.37 <   0.0000E+00
   0   7  11       -0.67        0.49        0.34 <   0.0000E+00
   1   7  11        0.71        0.83        0.34 <   0.0000E+00
   2   7  11        2.98        3.15        0.09 o   0.6586E+02
   3   7  11        1.84        1.57        0.12 o   0.3177E+02
   4   7  11        4.02        4.33        0.11 o   0.4588E+02
   5   7  11        1.03        0.87        0.15 o   0.1726E+02
   6   7  11        3.54        3.80        0.09 o   0.4386E+02
   7   7  11        1.86        1.82        0.12 o   0.4524E+02
   8   7  11        2.97        2.92        0.09 o   0.6934E+02
   9   7  11       -0.69        0.32        0.25 <   0.0000E+00
  -4   8  11        1.22        0.91        0.24 <   0.0000E+00
  -3   8  11        4.62        4.63        0.10 o   0.6055E+02
  -2   8  11        5.85        5.96        0.11 o   0.4365E+02
  -1   8  11        0.35        0.84        0.65 <   0.0000E+00
   0   8  11       -0.85        0.04        0.27 <   0.0000E+00
   1   8  11        1.01        0.92        0.24 <   0.0000E+00
   2   8  11        2.20        2.14        0.13 o   0.5622E+02
   3   8  11        0.49        0.58        0.42 <   0.0000E+00
   4   8  11        3.48        3.64        0.10 o   0.6375E+02
   5   8  11        5.50        5.51        0.09 o   0.4952E+02
   6   8  11        0.31        0.29        0.59 <   0.0000E+00
   7   8  11        5.32        5.44        0.09 o   0.4676E+02
   8   8  11        1.89        2.09        0.13 o   0.4857E+02
  -4   9  11        0.14        0.10        2.02 <   0.0000E+00
  -3   9  11        1.91        2.02        0.15 o   0.5164E+02
  -2   9  11        6.60        6.59        0.09 o   0.3769E+02
  -1   9  11        1.09        1.04        0.21 <   0.0000E+00
   0   9  11        2.61        2.72        0.10 o   0.6526E+02
   1   9  11        0.79        0.83        0.29 <   0.0000E+00
   2   9  11        0.75        0.57        0.36 <   0.0000E+00
   3   9  11        2.90        3.13        0.13 o   0.5249E+02
   4   9  11        4.41        4.41        0.11 o   0.6222E+02
   5   9  11        8.49        8.65        0.11 o   0.2389E+02
   6   9  11        3.86        3.84        0.12 o   0.6926E+02
   7   9  11        1.26        1.21        0.23 <   0.0000E+00
   8   9  11        2.28        2.33        0.12 o   0.6165E+02
  -4  10  11        1.21        0.04        0.36 <   0.0000E+00
  -3  10  11       -0.33        0.44        0.91 <   0.0000E+00
  -2  10  11        4.32        4.20        0.10 o   0.6275E+02
  -1  10  11       11.39       11.25        0.11 o   0.1483E+02
   0  10  11        0.75        0.16        0.31 <   0.0000E+00
   1  10  11        1.49        1.07        0.20 o   0.1688E+02
   2  10  11        1.06        0.59        0.27 <   0.0000E+00
   3  10  11        5.23        4.99        0.11 o   0.4179E+02
   4  10  11       -0.14        0.53        1.95 <   0.0000E+00
   5  10  11        6.08        6.10        0.11 o   0.4217E+02
   6  10  11        3.39        3.20        0.13 o   0.6835E+02
   7  10  11        0.78        0.72        0.37 <   0.0000E+00
   8  10  11       -0.15        0.04        1.90 <   0.0000E+00
  -3  11  11        1.61        1.74        0.30 <   0.0000E+00
  -2  11  11       -0.56        0.22        0.51 <   0.0000E+00
  -1  11  11        2.57        2.31        0.12 o   0.5315E+02
   0  11  11        0.44        0.37        0.56 <   0.0000E+00
   1  11  11        1.72        2.01        0.19 o   0.4005E+02
   2  11  11        0.57        0.54        0.51 <   0.0000E+00
   3  11  11        0.46        0.16        0.60 <   0.0000E+00
   4  11  11        1.76        1.22        0.18 o   0.1611E+02
   5  11  11        2.03        1.70        0.17 o   0.2766E+02
   6  11  11        0.75        0.07        0.38 <   0.0000E+00
   7  11  11        1.03        0.73        0.36 <   0.0000E+00
  -2  12  11        1.38        1.08        0.25 <   0.0000E+00
  -1  12  11        4.55        4.48        0.12 o   0.6150E+02
   0  12  11        1.02        0.23        0.31 <   0.0000E+00
   1  12  11        2.72        2.67        0.14 o   0.6761E+02
   2  12  11        0.25        0.33        1.14 <   0.0000E+00
   3  12  11        4.55        4.59        0.12 o   0.5999E+02
   4  12  11        2.02        1.80        0.18 o   0.4185E+02
   5  12  11        5.93        5.90        0.12 o   0.4451E+02
   6  12  11        1.73        1.66        0.23 o   0.4081E+02
  -1  13  11        2.73        2.53        0.18 o   0.5420E+02
   0  13  11        0.96        0.95        0.34 <   0.0000E+00
   1  13  11        1.32        1.62        0.25 <   0.0000E+00
   2  13  11        2.89        2.75        0.15 o   0.6358E+02
   3  13  11        1.49        1.37        0.23 o   0.3357E+02
   4  13  11        4.24        4.33        0.13 o   0.6348E+02
   5  13  11        1.56        1.47        0.27 <   0.0000E+00
   0  14  11       -0.92        0.38        0.41 <   0.0000E+00
   1  14  11        4.15        3.90        0.13 o   0.5496E+02
   2  14  11        5.87        5.56        0.12 o   0.3772E+02
   3  14  11        0.94        1.03        0.37 <   0.0000E+00
   4  14  11       -0.34        0.43        1.16 <   0.0000E+00
   0  -7  12        0.99        0.76        0.39 <   0.0000E+00
   1  -7  12        2.54        2.76        0.19 o   0.5980E+02
   2  -7  12        2.58        3.17        0.27 o   0.1297E+02
   3  -7  12        0.78        0.88        0.55 <   0.0000E+00
   4  -7  12        1.54        1.74        0.29 <   0.0000E+00
  -2  -6  12        2.01        1.39        0.21 o   0.1591E+02
  -1  -6  12        0.87        0.57        0.41 <   0.0000E+00
   0  -6  12        2.04        1.97        0.21 o   0.5266E+02
   1  -6  12        3.48        3.35        0.16 o   0.6378E+02
   2  -6  12       -0.75        0.25        0.48 <   0.0000E+00
   3  -6  12        2.12        1.77        0.22 o   0.3261E+02
   4  -6  12       -0.57        0.71        0.68 <   0.0000E+00
   5  -6  12        2.13        2.25        0.23 o   0.5670E+02
  -2  -5  12        1.65        1.59        0.24 o   0.3583E+02
  -1  -5  12        3.54        3.32        0.15 o   0.5702E+02
   0  -5  12        1.48        1.76        0.25 <   0.0000E+00
   1  -5  12        0.93        0.34        0.38 <   0.0000E+00
   2  -5  12       -1.04        0.52        0.48 <   0.0000E+00
   3  -5  12        5.73        5.71        0.14 o   0.4681E+02
   4  -5  12        3.55        3.74        0.16 o   0.5907E+02
   5  -5  12        0.98        1.06        0.40 <   0.0000E+00
   6  -5  12       -0.91        0.77        0.42 <   0.0000E+00
  -3  -4  12        2.21        2.08        0.23 o   0.5010E+02
  -2  -4  12        2.98        2.76        0.16 o   0.6126E+02
  -1  -4  12        1.91        1.64        0.20 o   0.2952E+02
   0  -4  12        0.98        0.33        0.35 <   0.0000E+00
   1  -4  12        0.61        0.40        0.57 <   0.0000E+00
   2  -4  12        0.66        0.62        0.73 <   0.0000E+00
   3  -4  12        0.45        1.15        0.78 <   0.0000E+00
   4  -4  12        2.82        3.16        0.17 o   0.4758E+02
   5  -4  12        2.59        2.83        0.18 o   0.5579E+02
   6  -4  12        1.21        1.44        0.32 <   0.0000E+00
   7  -4  12        1.45        1.18        0.29 <   0.0000E+00
  -3  -3  12        3.16        2.99        0.14 o   0.6209E+02
  -2  -3  12        1.59        1.32        0.16 o   0.2744E+02
  -1  -3  12        4.16        4.07        0.12 o   0.6595E+02
   0  -3  12        0.64        0.14        0.54 <   0.0000E+00
   1  -3  12        1.09        1.10        0.32 <   0.0000E+00
   2  -3  12        2.14        2.06        0.18 o   0.5510E+02
   3  -3  12        3.85        3.81        0.11 o   0.6946E+02
   4  -3  12        2.06        2.31        0.20 o   0.4589E+02
   5  -3  12        2.68        2.84        0.17 o   0.6383E+02
   6  -3  12       -0.23        0.37        1.50 <   0.0000E+00
   7  -3  12        2.73        2.71        0.18 o   0.6908E+02
  -4  -2  12        0.80        1.17        0.41 <   0.0000E+00
  -3  -2  12        2.36        2.30        0.17 o   0.5965E+02
  -2  -2  12        3.27        3.17        0.11 o   0.6726E+02
  -1  -2  12        4.54        4.50        0.10 o   0.6129E+02
   0  -2  12       -0.30        0.25        0.69 <   0.0000E+00
   1  -2  12        2.42        2.45        0.14 o   0.6479E+02
   2  -2  12        1.43        1.55        0.19 o   0.3603E+02
   3  -2  12        6.66        6.73        0.09 o   0.3657E+02
   4  -2  12        6.89        7.09        0.08 o   0.3052E+02
   5  -2  12        3.11        3.22        0.15 o   0.7126E+02
   6  -2  12        2.24        2.25        0.18 o   0.6070E+02
   7  -2  12        0.49        0.54        0.69 <   0.0000E+00
   8  -2  12        2.84        2.92        0.17 o   0.6917E+02
  -4  -1  12        0.59        0.91        0.56 <   0.0000E+00
  -3  -1  12        2.80        2.66        0.15 o   0.6398E+02
  -2  -1  12        4.10        3.98        0.10 o   0.6147E+02
  -1  -1  12        1.20        1.37        0.17 o   0.2802E+02
   0  -1  12        5.25        5.23        0.08 o   0.5254E+02
   1  -1  12        3.46        3.52        0.11 o   0.7147E+02
   2  -1  12        4.18        4.23        0.11 o   0.6426E+02
   3  -1  12        0.18        0.13        1.07 <   0.0000E+00
   4  -1  12        2.38        2.48        0.11 o   0.6228E+02
   5  -1  12        1.40        1.56        0.14 o   0.3531E+02
   6  -1  12        2.24        2.19        0.17 o   0.6016E+02
   7  -1  12        1.56        1.35        0.23 o   0.2843E+02
   8  -1  12       -0.73        0.27        0.43 <   0.0000E+00
  -4   0  12        3.80        3.79        0.14 o   0.6989E+02
  -3   0  12        1.93        1.84        0.19 o   0.4560E+02
  -2   0  12        0.66        0.28        0.32 <   0.0000E+00
  -1   0  12        0.63        0.39        0.30 <   0.0000E+00
   0   0  12        7.17        7.01        0.08 o   0.3168E+02
   1   0  12        2.16        2.22        0.14 o   0.5881E+02
   2   0  12        1.61        1.35        0.16 o   0.2581E+02
   3   0  12        0.41        0.16        0.46 <   0.0000E+00
   4   0  12        4.18        4.20        0.09 o   0.6528E+02
   5   0  12       -0.23        0.24        0.79 <   0.0000E+00
   6   0  12        2.13        1.94        0.14 o   0.4318E+02
   7   0  12        2.38        2.39        0.16 o   0.6352E+02
   8   0  12        2.73        2.66        0.16 o   0.6921E+02
  -5   1  12        2.41        2.43        0.15 o   0.6431E+02
  -4   1  12       -0.42        0.65        0.79 <   0.0000E+00
  -3   1  12        2.85        2.79        0.12 o   0.7085E+02
  -2   1  12        2.55        2.49        0.12 o   0.6657E+02
  -1   1  12        0.44        0.63        0.38 <   0.0000E+00
   0   1  12        3.16        3.26        0.08 o   0.6967E+02
   1   1  12        0.39        0.12        0.47 <   0.0000E+00
   2   1  12        0.92        1.31        0.23 <   0.0000E+00
   3   1  12        5.76        5.73        0.09 o   0.4586E+02
   4   1  12        4.00        3.93        0.10 o   0.6787E+02
   5   1  12        1.10        1.13        0.21 <   0.0000E+00
   6   1  12        5.75        5.80        0.10 o   0.4500E+02
   7   1  12        2.42        2.35        0.16 o   0.6281E+02
   8   1  12        1.63        1.65        0.21 o   0.4182E+02
   9   1  12        2.07        2.07        0.16 o   0.5511E+02
  -5   2  12        2.02        1.91        0.16 o   0.4100E+02
  -4   2  12        1.40        1.55        0.21 o   0.3518E+02
  -3   2  12        3.29        3.31        0.10 o   0.7262E+02
  -2   2  12       -0.69        0.44        0.34 <   0.0000E+00
  -1   2  12        0.97        1.00        0.18 <   0.0000E+00
   0   2  12        4.17        4.19        0.08 o   0.6546E+02
   1   2  12        1.14        1.25        0.18 o   0.2421E+02
   2   2  12        2.06        2.05        0.12 o   0.5527E+02
   3   2  12        3.56        3.63        0.11 o   0.6957E+02
   4   2  12        1.43        1.46        0.15 o   0.3168E+02
   5   2  12        1.79        1.96        0.10 o   0.4454E+02
   6   2  12        5.52        5.45        0.08 o   0.4900E+02
   7   2  12        3.06        3.20        0.09 o   0.6539E+02
   8   2  12        1.35        1.66        0.21 o   0.3152E+02
   9   2  12        1.38        1.38        0.21 o   0.3022E+02
  -5   3  12        0.35        0.03        0.81 <   0.0000E+00
  -4   3  12        3.91        3.78        0.12 o   0.6394E+02
  -3   3  12        3.91        3.91        0.10 o   0.6848E+02
  -2   3  12        0.78        0.92        0.26 <   0.0000E+00
  -1   3  12        4.33        4.28        0.08 o   0.6415E+02
   0   3  12        8.80        9.07        0.09 o   0.1910E+02
   1   3  12        3.22        3.23        0.09 o   0.7263E+02
   2   3  12       -0.68        0.54        0.28 <   0.0000E+00
   3   3  12        0.15        0.50        1.28 <   0.0000E+00
   4   3  12        3.95        3.91        0.09 o   0.6849E+02
   5   3  12        2.70        2.69        0.09 o   0.6624E+02
   6   3  12        4.41        4.30        0.08 o   0.6005E+02
   7   3  12        3.04        3.06        0.09 o   0.7139E+02
   8   3  12        2.21        2.31        0.12 o   0.5980E+02
   9   3  12        1.89        1.96        0.13 o   0.5100E+02
  -5   4  12        2.41        2.24        0.16 o   0.4870E+02
  -4   4  12        0.27        0.82        1.03 <   0.0000E+00
  -3   4  12        4.61        4.68        0.10 o   0.6067E+02
  -2   4  12        2.95        2.79        0.10 o   0.6016E+02
  -1   4  12        2.81        2.92        0.09 o   0.6795E+02
   0   4  12        4.12        4.22        0.09 o   0.5956E+02
   1   4  12        4.08        4.20        0.10 o   0.6147E+02
   2   4  12        3.74        3.63        0.10 o   0.6958E+02
   3   4  12        7.42        7.44        0.09 o   0.3129E+02
   4   4  12       -0.16        0.22        1.22 <   0.0000E+00
   5   4  12        0.77        0.48        0.26 <   0.0000E+00
   6   4  12        1.45        1.62        0.15 o   0.3701E+02
   7   4  12        6.23        6.13        0.08 o   0.4069E+02
   8   4  12        3.82        3.86        0.09 o   0.6904E+02
   9   4  12        2.73        2.68        0.10 o   0.6713E+02
  -4   5  12        1.15        1.49        0.26 <   0.0000E+00
  -3   5  12        4.17        4.08        0.11 o   0.6614E+02
  -2   5  12        1.91        1.92        0.14 o   0.4990E+02
  -1   5  12        1.22        1.02        0.24 <   0.0000E+00
   0   5  12       -0.47        0.30        0.56 <   0.0000E+00
   1   5  12        5.70        5.86        0.08 o   0.4083E+02
   2   5  12        4.62        4.79        0.08 o   0.5442E+02
   3   5  12        0.59        0.09        0.31 <   0.0000E+00
   4   5  12        2.79        2.94        0.09 o   0.6270E+02
   5   5  12        0.90        0.78        0.23 <   0.0000E+00
   6   5  12        4.23        4.26        0.09 o   0.6523E+02
   7   5  12        4.43        4.38        0.10 o   0.6248E+02
   8   5  12        1.75        2.05        0.12 o   0.3810E+02
   9   5  12        2.22        2.26        0.11 o   0.6024E+02
  -4   6  12        2.11        1.83        0.19 o   0.3751E+02
  -3   6  12        3.96        3.98        0.11 o   0.6846E+02
  -2   6  12        1.82        1.74        0.16 o   0.4489E+02
  -1   6  12        2.23        2.31        0.16 o   0.6029E+02
   0   6  12        3.45        3.53        0.13 o   0.7145E+02
   1   6  12        3.16        3.22        0.10 o   0.7246E+02
   2   6  12        2.78        2.91        0.09 o   0.6956E+02
   3   6  12        4.31        4.32        0.09 o   0.6324E+02
   4   6  12       -0.06        0.16        3.11 <   0.0000E+00
   5   6  12        0.71        0.87        0.34 <   0.0000E+00
   6   6  12        3.95        4.07        0.09 o   0.6610E+02
   7   6  12        3.66        3.81        0.09 o   0.6799E+02
   8   6  12        0.60        0.80        0.30 <   0.0000E+00
  -4   7  12        1.30        1.10        0.28 <   0.0000E+00
  -3   7  12        2.73        2.65        0.13 o   0.6870E+02
  -2   7  12        0.98        0.90        0.26 <   0.0000E+00
  -1   7  12        3.04        3.05        0.11 o   0.7229E+02
   0   7  12        5.54        5.89        0.11 o   0.3370E+02
   1   7  12        3.37        3.23        0.12 o   0.6800E+02
   2   7  12       -0.33        0.31        0.59 <   0.0000E+00
   3   7  12        7.85        7.79        0.09 o   0.2872E+02
   4   7  12        2.94        3.01        0.12 o   0.7182E+02
   5   7  12        0.53        0.29        0.48 <   0.0000E+00
   6   7  12        4.85        5.00        0.09 o   0.5266E+02
   7   7  12        3.07        3.27        0.11 o   0.6176E+02
   8   7  12        2.82        3.07        0.12 o   0.6292E+02
  -4   8  12        1.28        1.21        0.30 <   0.0000E+00
  -3   8  12        3.71        3.64        0.15 o   0.7063E+02
  -2   8  12        3.59        3.50        0.15 o   0.7036E+02
  -1   8  12        2.10        2.00        0.19 o   0.4593E+02
   0   8  12        3.72        3.73        0.11 o   0.7002E+02
   1   8  12       -0.51        0.85        0.49 <   0.0000E+00
   2   8  12        1.24        0.17        0.28 <   0.0000E+00
   3   8  12        3.23        3.35        0.10 o   0.6957E+02
   4   8  12        3.02        2.84        0.11 o   0.6045E+02
   5   8  12        0.41        0.28        0.56 <   0.0000E+00
   6   8  12        1.17        1.39        0.21 <   0.0000E+00
   7   8  12        2.68        2.90        0.14 o   0.6164E+02
   8   8  12        0.83        0.12        0.34 <   0.0000E+00
  -3   9  12        1.24        0.38        0.29 <   0.0000E+00
  -2   9  12       -0.47        0.13        0.57 <   0.0000E+00
  -1   9  12        2.73        2.79        0.14 o   0.6769E+02
   0   9  12        8.11        7.92        0.10 o   0.2683E+02
   1   9  12       -0.44        0.18        0.61 <   0.0000E+00
   2   9  12        2.06        2.34        0.16 o   0.4458E+02
   3   9  12        5.67        5.58        0.11 o   0.4620E+02
   4   9  12        7.60        7.52        0.11 o   0.3029E+02
   5   9  12        3.30        3.61        0.13 o   0.4351E+02
   6   9  12        1.31        0.40        0.22 <   0.0000E+00
   7   9  12        4.56        4.97        0.12 o   0.3026E+02
   8   9  12        2.33        2.36        0.16 o   0.6204E+02
  -3  10  12        3.43        3.33        0.16 o   0.7039E+02
  -2  10  12        2.32        2.33        0.15 o   0.6268E+02
  -1  10  12        2.01        2.21        0.17 o   0.5388E+02
   0  10  12        2.33        2.23        0.16 o   0.5680E+02
   1  10  12        1.04        1.08        0.29 <   0.0000E+00
   2  10  12        1.08        0.92        0.27 <   0.0000E+00
   3  10  12        0.74        0.27        0.40 <   0.0000E+00
   4  10  12        4.46        4.55        0.12 o   0.6103E+02
   5  10  12        2.92        2.97        0.14 o   0.7145E+02
   6  10  12        5.12        5.07        0.12 o   0.5413E+02
   7  10  12        4.23        4.24        0.13 o   0.6544E+02
  -2  11  12        1.94        2.14        0.17 o   0.5119E+02
  -1  11  12        1.87        1.87        0.17 o   0.4502E+02
   0  11  12        3.30        3.10        0.14 o   0.5882E+02
   1  11  12        1.11        1.32        0.28 <   0.0000E+00
   2  11  12        1.69        1.74        0.20 o   0.4371E+02
   3  11  12        1.74        1.95        0.19 o   0.4638E+02
   4  11  12        3.91        4.06        0.13 o   0.6343E+02
   5  11  12        4.27        4.24        0.12 o   0.6487E+02
   6  11  12        0.81        0.92        0.38 <   0.0000E+00
   7  11  12        1.26        1.60        0.32 <   0.0000E+00
  -1  12  12        1.62        1.37        0.22 o   0.2705E+02
   0  12  12        4.52        4.35        0.13 o   0.5653E+02
   1  12  12        2.85        2.83        0.15 o   0.7058E+02
   2  12  12        2.54        2.37        0.16 o   0.5609E+02
   3  12  12        1.34        1.18        0.25 <   0.0000E+00
   4  12  12        0.55        0.32        0.57 <   0.0000E+00
   5  12  12        4.54        4.41        0.13 o   0.6090E+02
   6  12  12        0.58        0.88        0.65 <   0.0000E+00
   0  13  12        1.63        1.55        0.22 o   0.3711E+02
   1  13  12        1.55        1.42        0.24 o   0.3148E+02
   2  13  12        3.12        2.89        0.15 o   0.5463E+02
   3  13  12        3.31        3.12        0.14 o   0.5902E+02
   4  13  12        2.34        2.20        0.17 o   0.5504E+02
   5  13  12        0.75        1.20        0.55 <   0.0000E+00
   2  14  12        1.46        0.61        0.60 <   0.0000E+00
   0  -6  13        3.36        2.90        0.16 o   0.2582E+02
   1  -6  13       -0.72        0.73        0.53 <   0.0000E+00
   2  -6  13        0.89        1.12        0.67 <   0.0000E+00
   3  -6  13        0.86        1.00        0.50 <   0.0000E+00
   4  -6  13        4.04        4.19        0.17 o   0.6191E+02
  -1  -5  13        2.21        2.28        0.21 o   0.6010E+02
   0  -5  13        0.92        0.01        0.40 <   0.0000E+00
   1  -5  13        1.39        1.69        0.29 <   0.0000E+00
   2  -5  13        3.25        3.21        0.23 o   0.7218E+02
   3  -5  13        3.42        3.79        0.16 o   0.3198E+02
   4  -5  13       -0.94        0.14        0.40 <   0.0000E+00
   5  -5  13        2.06        2.35        0.24 o   0.4324E+02
  -2  -4  13        1.56        1.37        0.25 o   0.2799E+02
  -1  -4  13        2.57        2.17        0.18 o   0.2880E+02
   0  -4  13        1.59        0.71        0.24 o   0.6348E+01
   1  -4  13        0.82        0.04        0.45 <   0.0000E+00
   2  -4  13        1.96        2.37        0.31 o   0.3419E+02
   3  -4  13        0.79        0.80        0.49 <   0.0000E+00
   4  -4  13        1.10        0.90        0.35 <   0.0000E+00
   5  -4  13        1.60        2.43        0.27 o   0.0000E+00
   6  -4  13        0.57        0.60        0.71 <   0.0000E+00
  -2  -3  13        1.63        1.57        0.24 o   0.3813E+02
  -1  -3  13        1.84        1.36        0.18 o   0.1899E+02
   0  -3  13        1.48        1.47        0.26 <   0.0000E+00
   1  -3  13       -0.74        0.39        0.47 <   0.0000E+00
   2  -3  13        1.64        1.81        0.35 <   0.0000E+00
   3  -3  13        3.68        3.61        0.15 o   0.6788E+02
   4  -3  13       -0.65        0.30        0.54 <   0.0000E+00
   5  -3  13        3.39        3.49        0.16 o   0.6884E+02
   6  -3  13       -0.74        0.68        0.49 <   0.0000E+00
   7  -3  13        1.10        1.46        0.37 <   0.0000E+00
  -3  -2  13        0.85        0.76        0.50 <   0.0000E+00
  -2  -2  13        3.98        4.04        0.15 o   0.6689E+02
  -1  -2  13        3.96        3.86        0.12 o   0.6384E+02
   0  -2  13        0.66        0.09        0.52 <   0.0000E+00
   1  -2  13        0.87        0.31        0.40 <   0.0000E+00
   2  -2  13        2.75        3.16        0.16 o   0.3511E+02
   3  -2  13        4.20        4.15        0.14 o   0.6503E+02
   4  -2  13        2.69        2.71        0.17 o   0.6818E+02
   5  -2  13       -1.07        0.12        0.31 <   0.0000E+00
   6  -2  13        1.58        1.73        0.25 o   0.4039E+02
   7  -2  13        1.20        1.43        0.32 <   0.0000E+00
  -3  -1  13        4.30        4.26        0.14 o   0.6395E+02
  -2  -1  13        0.75        0.42        0.30 <   0.0000E+00
  -1  -1  13        0.84        0.56        0.28 <   0.0000E+00
   0  -1  13        1.54        1.03        0.20 o   0.1533E+02
   1  -1  13        5.35        5.25        0.18 o   0.5062E+02
   2  -1  13        2.81        2.71        0.16 o   0.6395E+02
   3  -1  13        1.34        1.20        0.26 <   0.0000E+00
   4  -1  13        2.73        2.89        0.13 o   0.6327E+02
   5  -1  13        6.75        6.69        0.11 o   0.3672E+02
   6  -1  13        3.84        3.91        0.15 o   0.6911E+02
   7  -1  13        3.06        3.21        0.16 o   0.5957E+02
  -4   0  13       -0.66        1.56        0.88 <   0.0000E+00
  -3   0  13        0.71        0.16        0.45 <   0.0000E+00
  -2   0  13        2.47        2.47        0.13 o   0.6542E+02
  -1   0  13        2.47        2.39        0.12 o   0.6234E+02
   0   0  13        2.11        1.93        0.13 o   0.4802E+02
   1   0  13        3.57        3.56        0.14 o   0.7142E+02
   2   0  13        1.08        0.89        0.26 <   0.0000E+00
   3   0  13        2.62        2.75        0.16 o   0.6554E+02
   4   0  13        3.78        3.92        0.11 o   0.6318E+02
   5   0  13        1.53        1.66        0.18 o   0.3951E+02
   6   0  13       -0.52        0.41        0.47 <   0.0000E+00
   7   0  13        2.61        2.74        0.17 o   0.6252E+02
   8   0  13        2.83        2.69        0.17 o   0.6901E+02
  -4   1  13        0.29        0.18        1.21 <   0.0000E+00
  -3   1  13        2.07        2.36        0.19 o   0.5095E+02
  -2   1  13        1.08        1.20        0.24 <   0.0000E+00
  -1   1  13        5.44        5.32        0.10 o   0.4746E+02
   0   1  13        2.52        2.49        0.13 o   0.6511E+02
   1   1  13        8.19        8.01        0.13 o   0.2622E+02
   2   1  13        4.09        4.04        0.11 o   0.6681E+02
   3   1  13        1.73        1.57        0.18 o   0.3568E+02
   4   1  13        2.67        2.80        0.11 o   0.6729E+02
   5   1  13        2.61        2.69        0.13 o   0.6803E+02
   6   1  13        5.95        5.89        0.11 o   0.4413E+02
   7   1  13       -0.42        0.26        0.69 <   0.0000E+00
   8   1  13        0.98        1.33        0.34 <   0.0000E+00
  -4   2  13        1.32        1.37        0.30 <   0.0000E+00
  -3   2  13        0.50        0.07        0.52 <   0.0000E+00
  -2   2  13        1.08        1.17        0.24 <   0.0000E+00
  -1   2  13        1.64        1.64        0.15 o   0.4220E+02
   0   2  13        4.03        3.89        0.11 o   0.6379E+02
   1   2  13        0.58        0.57        0.43 <   0.0000E+00
   2   2  13        6.15        6.13        0.09 o   0.4234E+02
   3   2  13        5.39        5.33        0.11 o   0.5068E+02
   4   2  13        1.05        1.26        0.26 <   0.0000E+00
   5   2  13        1.56        1.30        0.16 o   0.2526E+02
   6   2  13        5.96        6.01        0.10 o   0.4297E+02
   7   2  13        1.47        1.45        0.17 o   0.3086E+02
   8   2  13        1.28        1.11        0.28 <   0.0000E+00
  -4   3  13        3.04        3.10        0.17 o   0.7116E+02
  -3   3  13        1.68        1.63        0.18 o   0.3900E+02
  -2   3  13        1.10        1.22        0.20 <   0.0000E+00
  -1   3  13        1.52        1.52        0.16 o   0.3576E+02
   0   3  13        5.99        5.77        0.09 o   0.4247E+02
   1   3  13        1.21        1.28        0.22 <   0.0000E+00
   2   3  13        2.62        2.93        0.11 o   0.4283E+02
   3   3  13        1.46        1.44        0.16 o   0.3434E+02
   4   3  13        2.02        1.94        0.16 o   0.5111E+02
   5   3  13        2.36        2.34        0.14 o   0.6204E+02
   6   3  13        5.14        5.04        0.08 o   0.5270E+02
   7   3  13       -0.31        0.28        0.85 <   0.0000E+00
   8   3  13        2.96        2.95        0.16 o   0.7078E+02
  -4   4  13        1.14        1.44        0.33 <   0.0000E+00
  -3   4  13        1.86        1.71        0.17 o   0.4351E+02
  -2   4  13        5.27        5.06        0.13 o   0.4431E+02
  -1   4  13        3.46        3.38        0.13 o   0.7168E+02
   0   4  13        0.47        0.61        0.44 <   0.0000E+00
   1   4  13        1.72        1.63        0.15 o   0.3818E+02
   2   4  13        6.38        6.51        0.09 o   0.3798E+02
   3   4  13        1.64        1.79        0.15 o   0.4291E+02
   4   4  13        1.26        1.56        0.22 <   0.0000E+00
   5   4  13        2.58        2.52        0.14 o   0.6629E+02
   6   4  13        4.53        4.64        0.12 o   0.5933E+02
   7   4  13        4.61        4.62        0.10 o   0.6037E+02
   8   4  13       -0.76        0.18        0.35 <   0.0000E+00
  -4   5  13        3.23        3.41        0.17 o   0.6605E+02
  -3   5  13        0.94        0.10        0.33 <   0.0000E+00
  -2   5  13        3.35        3.08        0.14 o   0.4961E+02
  -1   5  13        4.15        4.27        0.13 o   0.5580E+02
   0   5  13        2.17        1.95        0.17 o   0.3785E+02
   1   5  13        4.24        4.20        0.10 o   0.6429E+02
   2   5  13        2.00        2.16        0.13 o   0.5384E+02
   3   5  13       -0.44        0.45        0.51 <   0.0000E+00
   4   5  13        4.93        4.92        0.10 o   0.5613E+02
   5   5  13        1.15        1.12        0.24 <   0.0000E+00
   6   5  13        1.90        2.06        0.16 o   0.5104E+02
   7   5  13        4.12        4.18        0.12 o   0.6464E+02
   8   5  13        3.16        3.22        0.10 o   0.7194E+02
  -4   6  13        1.77        1.78        0.29 o   0.4205E+02
  -3   6  13        0.18        0.37        1.75 <   0.0000E+00
  -2   6  13        5.10        4.88        0.14 o   0.4955E+02
  -1   6  13        0.74        0.03        0.41 <   0.0000E+00
   0   6  13        1.78        1.77        0.19 o   0.4107E+02
   1   6  13        2.78        2.99        0.13 o   0.5828E+02
   2   6  13        4.14        4.13        0.10 o   0.6641E+02
   3   6  13        2.49        2.67        0.10 o   0.4992E+02
   4   6  13        2.54        2.70        0.10 o   0.6081E+02
   5   6  13        1.46        1.36        0.21 o   0.2980E+02
   6   6  13        2.46        2.59        0.15 o   0.6307E+02
   7   6  13        3.29        3.28        0.13 o   0.7264E+02
   8   6  13        1.13        1.33        0.21 <   0.0000E+00
  -3   7  13        0.81        0.40        0.44 <   0.0000E+00
  -2   7  13        5.71        5.77        0.14 o   0.4514E+02
  -1   7  13        6.80        6.55        0.13 o   0.3198E+02
   0   7  13        3.77        3.77        0.13 o   0.7016E+02
   1   7  13        4.01        4.04        0.12 o   0.6790E+02
   2   7  13        2.69        2.60        0.12 o   0.6242E+02
   3   7  13        7.52        7.56        0.11 o   0.3024E+02
   4   7  13        2.86        2.81        0.13 o   0.6967E+02
   5   7  13        3.97        3.96        0.12 o   0.6821E+02
   6   7  13        0.86        1.00        0.29 <   0.0000E+00
   7   7  13        1.41        1.61        0.19 o   0.3583E+02
   8   7  13        1.05        0.01        0.28 <   0.0000E+00
  -3   8  13        2.02        1.70        0.21 o   0.3174E+02
  -2   8  13        1.49        0.62        0.25 <   0.0000E+00
  -1   8  13        5.17        4.98        0.14 o   0.4982E+02
   0   8  13        2.34        2.17        0.16 o   0.5276E+02
   1   8  13        1.67        1.56        0.24 o   0.3614E+02
   2   8  13        2.84        2.78        0.16 o   0.6663E+02
   3   8  13        2.21        2.18        0.15 o   0.5527E+02
   4   8  13        1.38        1.25        0.21 o   0.2495E+02
   5   8  13        4.50        4.85        0.10 o   0.3881E+02
   6   8  13        3.12        2.80        0.14 o   0.4445E+02
   7   8  13        2.63        2.93        0.15 o   0.5561E+02
   8   8  13        5.22        5.31        0.12 o   0.4909E+02
  -3   9  13        1.79        0.97        0.21 o   0.7378E+01
  -2   9  13        2.93        2.88        0.14 o   0.6860E+02
  -1   9  13        4.80        4.67        0.12 o   0.5782E+02
   0   9  13        4.27        4.29        0.15 o   0.6328E+02
   1   9  13        0.57        0.62        0.64 <   0.0000E+00
   2   9  13        3.39        3.40        0.13 o   0.7201E+02
   3   9  13        4.94        4.98        0.12 o   0.5487E+02
   4   9  13        1.74        1.83        0.20 o   0.4576E+02
   5   9  13        3.01        2.95        0.14 o   0.7010E+02
   6   9  13        1.47        1.34        0.23 o   0.3226E+02
   7   9  13        4.10        4.01        0.13 o   0.6620E+02
  -2  10  13        2.03        1.82        0.18 o   0.4571E+02
  -1  10  13        1.22        0.89        0.26 <   0.0000E+00
   0  10  13       -0.91        0.06        0.33 <   0.0000E+00
   1  10  13        1.30        1.11        0.25 <   0.0000E+00
   2  10  13        1.35        1.32        0.24 <   0.0000E+00
   3  10  13        1.64        1.45        0.21 o   0.3324E+02
   4  10  13        2.77        2.73        0.15 o   0.6902E+02
   5  10  13        3.61        3.37        0.13 o   0.6157E+02
   6  10  13        4.04        4.18        0.13 o   0.6179E+02
   7  10  13        1.41        1.72        0.24 <   0.0000E+00
  -1  11  13        4.03        3.84        0.12 o   0.5969E+02
   0  11  13        1.74        1.44        0.21 o   0.2762E+02
   1  11  13        3.98        3.97        0.13 o   0.6817E+02
   2  11  13        3.00        2.90        0.14 o   0.6951E+02
   3  11  13        1.07        0.78        0.31 <   0.0000E+00
   4  11  13        2.90        3.05        0.15 o   0.6997E+02
   5  11  13        1.27        0.69        0.26 <   0.0000E+00
   6  11  13        0.96        0.04        0.34 <   0.0000E+00
   0  12  13        2.44        2.41        0.17 o   0.6329E+02
   1  12  13        0.90        0.93        0.38 <   0.0000E+00
   2  12  13        2.89        2.75        0.15 o   0.6595E+02
   3  12  13        1.70        1.55        0.22 o   0.3667E+02
   4  12  13        0.93        1.09        0.35 <   0.0000E+00
   5  12  13        1.39        0.20        0.24 <   0.0000E+00
   1  13  13        3.89        3.97        0.14 o   0.6749E+02
   2  13  13        7.19        7.02        0.12 o   0.3198E+02
   3  13  13        2.88        2.90        0.16 o   0.6957E+02
   2  -5  14        0.77        1.30        0.75 <   0.0000E+00
   3  -5  14        1.53        2.30        0.44 <   0.0000E+00
   0  -4  14        1.23        0.88        0.32 <   0.0000E+00
   1  -4  14        0.93        0.45        0.43 <   0.0000E+00
   2  -4  14        1.82        2.45        0.34 <   0.0000E+00
   3  -4  14        0.64        1.65        0.92 <   0.0000E+00
   4  -4  14        2.80        2.86        0.19 o   0.7053E+02
   5  -4  14       -1.41        0.55        0.28 <   0.0000E+00
  -1  -3  14        1.14        0.10        0.26 <   0.0000E+00
   0  -3  14        2.30        2.31        0.20 o   0.6128E+02
   1  -3  14        1.12        0.89        0.35 <   0.0000E+00
   2  -3  14       -0.47        0.59        1.09 <   0.0000E+00
   3  -3  14       -0.85        0.34        0.62 <   0.0000E+00
   4  -3  14        3.89        3.83        0.16 o   0.6761E+02
   5  -3  14        2.70        2.72        0.19 o   0.6923E+02
   6  -3  14       -0.89        0.56        0.63 <   0.0000E+00
  -2  -2  14        2.72        2.80        0.17 o   0.6674E+02
  -1  -2  14        0.33        0.10        0.87 <   0.0000E+00
   0  -2  14        1.33        0.81        0.24 <   0.0000E+00
   1  -2  14        2.05        2.44        0.21 o   0.3659E+02
   2  -2  14        2.33        2.23        0.26 o   0.6046E+02
   3  -2  14        1.17        1.33        0.47 <   0.0000E+00
   4  -2  14       -1.15        0.67        0.31 <   0.0000E+00
   5  -2  14       -1.09        0.78        0.33 <   0.0000E+00
   6  -2  14       -0.64        1.14        0.82 <   0.0000E+00
  -2  -1  14        2.27        1.87        0.19 o   0.2775E+02
  -1  -1  14        2.14        1.92        0.16 o   0.4565E+02
   0  -1  14        5.34        4.97        0.12 o   0.2658E+02
   1  -1  14        2.74        2.78        0.17 o   0.6987E+02
   2  -1  14        1.28        1.53        0.30 <   0.0000E+00
   3  -1  14       -1.01        0.53        0.34 <   0.0000E+00
   4  -1  14        2.98        3.05        0.16 o   0.7116E+02
   5  -1  14       -0.87        0.84        0.57 <   0.0000E+00
   6  -1  14        0.89        0.51        0.60 <   0.0000E+00
   7  -1  14        2.62        2.71        0.25 o   0.6838E+02
  -2   0  14        1.18        0.37        0.40 <   0.0000E+00
  -1   0  14        0.88        0.04        0.32 <   0.0000E+00
   0   0  14        4.01        3.86        0.12 o   0.6539E+02
   1   0  14        0.50        0.47        0.69 <   0.0000E+00
   2   0  14        2.50        2.41        0.15 o   0.6271E+02
   3   0  14        0.47        0.76        0.75 <   0.0000E+00
   4   0  14        1.48        1.55        0.25 <   0.0000E+00
   5   0  14       -0.56        0.13        0.57 <   0.0000E+00
   6   0  14        4.03        3.98        0.20 o   0.6764E+02
   7   0  14        2.69        2.30        0.23 o   0.2504E+02
  -3   1  14        1.64        2.19        0.24 o   0.1351E+02
  -2   1  14        1.93        1.95        0.16 o   0.5022E+02
  -1   1  14        1.75        1.52        0.16 o   0.3166E+02
   0   1  14        4.46        4.34        0.14 o   0.6171E+02
   1   1  14        6.41        6.08        0.13 o   0.3115E+02
   2   1  14        2.31        2.36        0.16 o   0.6248E+02
   3   1  14        2.99        3.05        0.14 o   0.7040E+02
   4   1  14        3.25        3.40        0.13 o   0.6721E+02
   5   1  14        4.49        4.41        0.12 o   0.6064E+02
   6   1  14       -0.57        0.49        0.50 <   0.0000E+00
   7   1  14        2.72        2.89        0.18 o   0.6067E+02
  -3   2  14        4.21        4.25        0.15 o   0.6561E+02
  -2   2  14        0.75        0.53        0.35 <   0.0000E+00
  -1   2  14        0.37        0.29        0.70 <   0.0000E+00
   0   2  14        3.37        3.37        0.12 o   0.7242E+02
   1   2  14        5.59        5.54        0.14 o   0.4835E+02
   2   2  14        5.55        5.57        0.12 o   0.4802E+02
   3   2  14        1.29        1.47        0.24 <   0.0000E+00
   4   2  14        0.49        0.99        0.58 <   0.0000E+00
   5   2  14        2.19        2.09        0.16 o   0.5174E+02
   6   2  14        1.58        1.34        0.20 o   0.2212E+02
   7   2  14        1.62        1.62        0.20 o   0.3803E+02
   8   2  14        2.24        2.26        0.19 o   0.6006E+02
  -3   3  14        1.86        1.50        0.22 o   0.2950E+02
  -2   3  14        1.43        1.41        0.20 o   0.3088E+02
  -1   3  14        1.50        1.04        0.21 o   0.1376E+02
   0   3  14        1.24        1.10        0.21 <   0.0000E+00
   1   3  14        1.77        1.88        0.18 o   0.4730E+02
   2   3  14        1.95        1.97        0.17 o   0.5087E+02
   3   3  14        3.08        2.95        0.13 o   0.6299E+02
   4   3  14        2.75        2.74        0.14 o   0.6956E+02
   5   3  14        1.04        1.21        0.29 <   0.0000E+00
   6   3  14        2.93        2.92        0.14 o   0.7050E+02
   7   3  14        5.33        5.26        0.12 o   0.5155E+02
   8   3  14        4.17        4.25        0.13 o   0.6201E+02
  -3   4  14        4.39        4.49        0.18 o   0.6070E+02
  -2   4  14        1.24        0.71        0.25 <   0.0000E+00
  -1   4  14        1.05        0.32        0.29 <   0.0000E+00
   0   4  14        0.55        0.08        0.48 <   0.0000E+00
   1   4  14        2.30        2.56        0.15 o   0.5358E+02
   2   4  14        3.50        3.29        0.12 o   0.6391E+02
   3   4  14        1.08        1.41        0.28 <   0.0000E+00
   4   4  14        1.47        1.62        0.22 o   0.3773E+02
   5   4  14        0.67        0.87        0.44 <   0.0000E+00
   6   4  14        4.61        4.40        0.12 o   0.5626E+02
   7   4  14        1.20        0.66        0.25 <   0.0000E+00
   8   4  14        1.91        1.77        0.18 o   0.4737E+02
  -3   5  14        4.10        4.01        0.19 o   0.6357E+02
  -2   5  14        1.57        1.79        0.24 o   0.4019E+02
  -1   5  14        6.70        6.52        0.13 o   0.3497E+02
   0   5  14        3.99        3.94        0.13 o   0.6789E+02
   1   5  14        1.01        0.34        0.29 <   0.0000E+00
   2   5  14        1.83        1.96        0.18 o   0.4911E+02
   3   5  14        2.54        2.53        0.15 o   0.6072E+02
   4   5  14        2.30        2.21        0.16 o   0.5383E+02
   5   5  14        1.42        1.42        0.22 o   0.3019E+02
   6   5  14        1.56        1.85        0.20 o   0.3931E+02
   7   5  14       -0.53        0.32        0.52 <   0.0000E+00
   8   5  14        2.29        2.42        0.16 o   0.6188E+02
  -3   6  14        2.10        2.04        0.27 o   0.5538E+02
  -2   6  14        3.97        4.00        0.14 o   0.6816E+02
  -1   6  14        1.46        0.65        0.23 o   0.8024E+01
   0   6  14        0.87        0.25        0.36 <   0.0000E+00
   1   6  14        0.87        0.35        0.33 <   0.0000E+00
   2   6  14        0.68        1.00        0.42 <   0.0000E+00
   3   6  14        2.91        2.84        0.14 o   0.7032E+02
   4   6  14        6.20        6.21        0.12 o   0.4174E+02
   5   6  14        2.87        3.04        0.14 o   0.6597E+02
   6   6  14        0.68        0.07        0.43 <   0.0000E+00
   7   6  14        0.05        0.89        5.58 <   0.0000E+00
  -2   7  14        4.17        4.17        0.14 o   0.6541E+02
  -1   7  14        1.46        1.06        0.25 <   0.0000E+00
   0   7  14        2.87        2.80        0.16 o   0.6970E+02
   1   7  14        1.67        1.76        0.24 o   0.4390E+02
   2   7  14        1.17        0.64        0.25 <   0.0000E+00
   3   7  14       -0.33        0.02        1.07 <   0.0000E+00
   4   7  14        4.30        4.43        0.12 o   0.5329E+02
   5   7  14        4.06        4.28        0.12 o   0.5783E+02
   6   7  14        1.69        2.19        0.20 o   0.1933E+02
   7   7  14        0.73        0.25        0.40 <   0.0000E+00
  -2   8  14        2.16        1.95        0.20 o   0.4446E+02
  -1   8  14        1.53        1.20        0.26 <   0.0000E+00
   0   8  14        5.58        5.42        0.12 o   0.4628E+02
   1   8  14        2.65        2.93        0.18 o   0.4635E+02
   2   8  14        0.87        0.75        0.43 <   0.0000E+00
   3   8  14       -0.62        0.57        0.55 <   0.0000E+00
   4   8  14        5.02        5.25        0.14 o   0.4827E+02
   5   8  14        6.24        6.26        0.14 o   0.4147E+02
   6   8  14        0.69        0.57        0.45 <   0.0000E+00
   7   8  14       -0.84        0.22        0.37 <   0.0000E+00
  -2   9  14        2.98        2.78        0.14 o   0.4892E+02
  -1   9  14        3.54        3.30        0.16 o   0.5003E+02
   0   9  14        2.85        2.73        0.19 o   0.6420E+02
   1   9  14       -0.42        0.46        0.89 <   0.0000E+00
   2   9  14        2.21        2.01        0.20 o   0.4948E+02
   3   9  14        3.32        3.15        0.14 o   0.6182E+02
   4   9  14        2.51        2.57        0.16 o   0.6630E+02
   5   9  14        3.68        3.67        0.13 o   0.7070E+02
   6   9  14        0.40        0.51        0.82 <   0.0000E+00
   7   9  14        1.78        1.84        0.20 o   0.4735E+02
  -1  10  14        3.90        3.92        0.12 o   0.6830E+02
   0  10  14        2.02        2.14        0.19 o   0.5467E+02
   1  10  14        3.27        3.45        0.14 o   0.6452E+02
   2  10  14       -0.77        1.12        0.41 <   0.0000E+00
   3  10  14        1.90        1.82        0.20 o   0.4819E+02
   4  10  14       -0.18        0.78        1.77 <   0.0000E+00
   5  10  14        3.65        3.66        0.14 o   0.7037E+02
   6  10  14        1.43        1.14        0.24 <   0.0000E+00
   0  11  14        1.01        0.79        0.35 <   0.0000E+00
   1  11  14        3.96        3.85        0.14 o   0.6579E+02
   2  11  14        2.09        1.86        0.18 o   0.4446E+02
   3  11  14        2.99        3.03        0.15 o   0.7176E+02
   4  11  14        1.56        1.15        0.24 o   0.1660E+02
   5  11  14        2.94        2.82        0.15 o   0.6751E+02
   1  12  14        1.02        0.40        0.34 <   0.0000E+00
   2  12  14        2.07        1.98        0.20 o   0.4856E+02
   3  12  14        2.62        2.28        0.17 o   0.3856E+02
   4  12  14        2.55        2.84        0.17 o   0.5050E+02
   1  -3  15        1.44        1.03        0.38 <   0.0000E+00
   2  -3  15       -1.09        0.36        0.52 <   0.0000E+00
   3  -3  15        2.90        2.95        0.27 o   0.7144E+02
   4  -3  15        1.94        2.30        0.35 <   0.0000E+00
   0  -2  15        1.26        0.54        0.25 <   0.0000E+00
   1  -2  15        2.88        2.86        0.18 o   0.7137E+02
   2  -2  15        1.19        1.48        0.51 <   0.0000E+00
   3  -2  15       -0.60        0.94        0.96 <   0.0000E+00
   4  -2  15       -0.45        0.94        1.28 <   0.0000E+00
   5  -2  15        3.61        3.66        0.23 o   0.6875E+02
  -1  -1  15        2.10        1.80        0.17 o   0.3912E+02
   0  -1  15        2.90        2.75        0.15 o   0.6391E+02
   1  -1  15        1.81        2.00        0.19 o   0.4861E+02
   2  -1  15       -0.92        0.43        0.44 <   0.0000E+00
   3  -1  15        0.98        1.87        0.58 <   0.0000E+00
   4  -1  15        2.40        2.71        0.28 o   0.4692E+02
   5  -1  15       -1.06        1.30        0.51 <   0.0000E+00
   6  -1  15        3.62        3.89        0.23 o   0.5297E+02
  -1   0  15        0.92        0.43        0.33 <   0.0000E+00
   0   0  15        4.73        4.24        0.15 o   0.2612E+02
   1   0  15        0.35        0.63        0.86 <   0.0000E+00
   2   0  15        3.34        3.39        0.13 o   0.7165E+02
   3   0  15        2.65        2.61        0.15 o   0.6739E+02
   4   0  15        1.73        1.95        0.27 o   0.4553E+02
   5   0  15       -0.62        0.28        0.86 <   0.0000E+00
   6   0  15        2.14        2.39        0.30 o   0.4693E+02
  -1   1  15        1.36        0.56        0.22 o   0.9076E+01
   0   1  15        2.49        2.38        0.17 o   0.6380E+02
   1   1  15       -0.23        0.13        1.30 <   0.0000E+00
   2   1  15        1.04        0.03        0.31 <   0.0000E+00
   3   1  15        2.46        2.53        0.16 o   0.6544E+02
   4   1  15        0.90        0.55        0.37 <   0.0000E+00
   5   1  15        4.11        4.17        0.13 o   0.6644E+02
   6   1  15        6.37        6.19        0.15 o   0.3824E+02
  -2   2  15        1.39        1.05        0.36 <   0.0000E+00
  -1   2  15        2.83        2.38        0.19 o   0.2187E+02
   0   2  15        5.00        4.64        0.14 o   0.3723E+02
   1   2  15        1.47        1.51        0.22 o   0.3459E+02
   2   2  15        2.13        2.23        0.17 o   0.5756E+02
   3   2  15        1.89        1.87        0.19 o   0.4970E+02
   4   2  15        3.61        3.51        0.14 o   0.6768E+02
   5   2  15       -1.04        0.70        0.30 <   0.0000E+00
   6   2  15        3.13        3.21        0.14 o   0.7217E+02
   7   2  15        2.93        3.01        0.18 o   0.7175E+02
  -2   3  15        4.42        4.06        0.17 o   0.3249E+02
  -1   3  15        1.49        1.15        0.22 o   0.1845E+02
   0   3  15        0.65        0.42        0.50 <   0.0000E+00
   1   3  15        3.22        3.13        0.14 o   0.7179E+02
   2   3  15        5.18        5.11        0.12 o   0.5342E+02
   3   3  15        4.59        4.69        0.12 o   0.5519E+02
   4   3  15        1.91        2.08        0.19 o   0.5029E+02
   5   3  15        1.08        0.85        0.31 <   0.0000E+00
   6   3  15        1.64        2.13        0.21 o   0.2492E+02
   7   3  15        6.66        6.63        0.12 o   0.3751E+02
  -2   4  15        2.21        2.12        0.18 o   0.5735E+02
  -1   4  15        2.11        1.63        0.23 o   0.2343E+02
   0   4  15        2.70        2.57        0.13 o   0.5685E+02
   1   4  15        3.77        3.70        0.13 o   0.6924E+02
   2   4  15        1.17        1.00        0.26 <   0.0000E+00
   3   4  15        3.27        3.27        0.13 o   0.7232E+02
   4   4  15        1.31        1.49        0.25 <   0.0000E+00
   5   4  15        1.40        1.05        0.24 <   0.0000E+00
   6   4  15        2.40        2.44        0.16 o   0.6453E+02
   7   4  15        2.65        2.62        0.16 o   0.6644E+02
  -2   5  15        1.03        0.33        0.34 <   0.0000E+00
  -1   5  15        2.75        2.47        0.16 o   0.4260E+02
   0   5  15        1.38        1.44        0.25 <   0.0000E+00
   1   5  15        4.07        3.99        0.13 o   0.6676E+02
   2   5  15        1.31        1.07        0.24 <   0.0000E+00
   3   5  15        3.21        3.12        0.14 o   0.6936E+02
   4   5  15        1.60        1.76        0.21 o   0.4181E+02
   5   5  15        2.65        2.77        0.15 o   0.6779E+02
   6   5  15        2.10        2.38        0.18 o   0.5058E+02
   7   5  15        0.96        1.39        0.33 <   0.0000E+00
  -2   6  15        3.61        3.34        0.15 o   0.5795E+02
  -1   6  15        4.42        4.06        0.14 o   0.3663E+02
   0   6  15        3.56        3.28        0.15 o   0.5113E+02
   1   6  15        0.95        0.84        0.41 <   0.0000E+00
   2   6  15        3.11        3.08        0.14 o   0.7216E+02
   3   6  15        6.01        5.79        0.12 o   0.3958E+02
   4   6  15        2.56        2.80        0.16 o   0.5400E+02
   5   6  15        0.66        0.60        0.49 <   0.0000E+00
   6   6  15        1.34        1.48        0.26 <   0.0000E+00
   7   6  15        1.45        1.75        0.24 <   0.0000E+00
  -1   7  15        3.68        3.65        0.15 o   0.7080E+02
   0   7  15        3.76        3.47        0.15 o   0.5369E+02
   1   7  15        1.64        1.40        0.26 o   0.2795E+02
   2   7  15        1.79        1.75        0.19 o   0.4549E+02
   3   7  15        1.00        0.65        0.32 <   0.0000E+00
   4   7  15        0.77        0.61        0.42 <   0.0000E+00
   5   7  15        2.00        2.20        0.18 o   0.4973E+02
   6   7  15        4.08        4.17        0.15 o   0.6021E+02
   7   7  15       -0.57        1.11        1.17 <   0.0000E+00
  -1   8  15        1.26        1.26        0.31 <   0.0000E+00
   0   8  15        3.44        3.20        0.17 o   0.5706E+02
   1   8  15        2.01        2.00        0.23 o   0.5388E+02
   2   8  15        0.75        0.78        0.53 <   0.0000E+00
   3   8  15        5.10        5.02        0.15 o   0.5417E+02
   4   8  15        4.62        4.55        0.15 o   0.6002E+02
   5   8  15        1.33        0.78        0.31 <   0.0000E+00
   6   8  15        1.05        1.57        0.32 <   0.0000E+00
   0   9  15        2.19        2.39        0.23 o   0.5547E+02
   1   9  15        1.69        1.86        0.27 o   0.4475E+02
   2   9  15        2.33        2.48        0.20 o   0.6023E+02
   3   9  15        1.35        0.13        0.32 <   0.0000E+00
   4   9  15        4.33        4.42        0.13 o   0.6401E+02
   5   9  15        1.13        0.95        0.30 <   0.0000E+00
   6   9  15        2.07        2.21        0.20 o   0.5521E+02
   0  10  15        2.13        2.00        0.19 o   0.4906E+02
   1  10  15        1.43        1.14        0.25 <   0.0000E+00
   2  10  15        4.61        4.85        0.13 o   0.5190E+02
   3  10  15        0.87        1.06        0.41 <   0.0000E+00
   4  10  15       -0.53        0.19        0.65 <   0.0000E+00
   5  10  15        0.78        0.50        0.43 <   0.0000E+00
   2  11  15        2.36        2.23        0.18 o   0.5734E+02
   3  11  15        2.38        2.28        0.18 o   0.6085E+02
   4  11  15        1.00        0.54        0.81 <   0.0000E+00
   2  -1  16        1.20        1.10        0.37 <   0.0000E+00
   3  -1  16        0.99        1.26        0.47 <   0.0000E+00
   1   0  16        2.40        2.11        0.16 o   0.4251E+02
   2   0  16        1.50        1.33        0.29 <   0.0000E+00
   3   0  16        0.77        0.81        0.58 <   0.0000E+00
   4   0  16        0.92        1.17        0.50 <   0.0000E+00
   5   0  16        0.49        0.89        0.93 <   0.0000E+00
   0   1  16        0.80        0.18        0.45 <   0.0000E+00
   1   1  16        3.34        3.28        0.14 o   0.7141E+02
   2   1  16        3.44        3.39        0.14 o   0.7185E+02
   3   1  16        2.23        2.29        0.18 o   0.6021E+02
   4   1  16       -0.59        0.43        0.72 <   0.0000E+00
   5   1  16        3.16        2.98        0.18 o   0.6746E+02
   0   2  16        3.15        2.62        0.16 o   0.1197E+02
   1   2  16        1.82        2.07        0.20 o   0.4736E+02
   2   2  16        3.43        3.37        0.14 o   0.7220E+02
   3   2  16        3.06        3.22        0.15 o   0.6754E+02
   4   2  16        1.15        1.82        0.32 <   0.0000E+00
   5   2  16       -1.24        0.00        0.26 <   0.0000E+00
   6   2  16        1.91        2.05        0.41 <   0.0000E+00
   0   3  16        0.23        0.13        1.56 <   0.0000E+00
   1   3  16        2.91        2.74        0.15 o   0.5876E+02
   2   3  16        3.54        3.28        0.14 o   0.4777E+02
   3   3  16        0.67        0.46        0.48 <   0.0000E+00
   4   3  16        2.79        2.96        0.16 o   0.6346E+02
   5   3  16        3.11        3.15        0.15 o   0.7090E+02
   6   3  16       -0.98        0.00        0.33 <   0.0000E+00
   0   4  16        0.65        0.68        0.70 <   0.0000E+00
   1   4  16        1.45        1.29        0.24 o   0.2505E+02
   2   4  16        2.14        1.86        0.18 o   0.3505E+02
   3   4  16        0.50        0.27        0.62 <   0.0000E+00
   4   4  16        4.75        4.63        0.13 o   0.5835E+02
   5   4  16       -0.68        0.25        0.46 <   0.0000E+00
   6   4  16        1.48        1.73        0.26 <   0.0000E+00
   0   5  16        1.15        0.31        0.39 <   0.0000E+00
   1   5  16        5.11        4.88        0.13 o   0.4723E+02
   2   5  16        0.18        0.04        1.77 <   0.0000E+00
   3   5  16        1.13        1.06        0.29 <   0.0000E+00
   4   5  16        4.99        4.88        0.13 o   0.5522E+02
   5   5  16        5.35        5.27        0.13 o   0.4982E+02
   6   5  16        0.50        1.48        0.69 <   0.0000E+00
   0   6  16        2.25        1.88        0.19 o   0.3291E+02
   1   6  16        1.53        2.01        0.30 <   0.0000E+00
   2   6  16        2.83        2.60        0.15 o   0.5221E+02
   3   6  16        2.79        2.77        0.15 o   0.6797E+02
   4   6  16        3.16        3.21        0.15 o   0.7208E+02
   5   6  16        2.47        2.47        0.17 o   0.6576E+02
   6   6  16       -1.08        0.04        0.36 <   0.0000E+00
   0   7  16        3.77        3.73        0.17 o   0.6979E+02
   1   7  16        4.11        4.03        0.16 o   0.6678E+02
   2   7  16        0.38        1.03        1.09 <   0.0000E+00
   3   7  16       -0.37        0.94        1.16 <   0.0000E+00
   4   7  16        2.63        2.51        0.20 o   0.6291E+02
   5   7  16        5.52        5.30        0.15 o   0.4665E+02
   1   8  16        2.02        1.71        0.24 o   0.3513E+02
   2   8  16        0.64        0.44        0.63 <   0.0000E+00
   3   8  16        1.69        1.56        0.27 o   0.4001E+02
   4   8  16        2.22        2.32        0.22 o   0.5992E+02
   5   8  16        2.01        2.22        0.24 o   0.5349E+02
   2   9  16        0.67        0.46        0.63 <   0.0000E+00
   3   9  16        2.10        1.49        0.23 o   0.1645E+02
   4   9  16        1.08        0.39        0.39 <   0.0000E+00
   2   3  17        1.58        1.14        0.23 o   0.1791E+02
   3   3  17        0.90        0.48        0.38 <   0.0000E+00
   2   4  17        1.29        0.72        0.27 <   0.0000E+00
   3   4  17        3.20        2.92        0.15 o   0.4836E+02
   4   4  17        0.70        0.11        0.49 <   0.0000E+00
   2   5  17        1.16        0.87        0.30 <   0.0000E+00
   3   5  17        3.54        3.15        0.14 o   0.3226E+02
   4   5  17        6.40        6.02        0.13 o   0.3172E+02
   2   6  17        1.57        0.66        0.30 <   0.0000E+00
   3   6  17        0.12        0.27        2.69 <   0.0000E+00
